# Supplementary material for: A different vision of translational research in biomarker discovery: a pilot study on circulatory mitochondrial proteins as Parkinson’s disease potential biomarkers
Source: Transl Neurodegener. 2020 Apr 3;9:11. doi: 10.1186/s40035-020-00188-0 (PMC7118951; doi:10.1186/s40035-020-00188-0)
Supplement: Supplementary file 5 — Additional file 5: Supplementary Table 3. Evaluation of the total levels of the secreted proteins under control and stress conditions. [file 40035_2020_188_MOESM5_ESM.xlsx]

## Sheet: Supplementary Table 3
Supplementary Table 3 - Evaluation of the total levels of the secreted proteins under control and stress conditions. Statistical analysis was performed by One Sample T-test against the theoretical value of 1 (no differences in the Fold change Ratio). Statistical significance was considered for p-values < 0.05.
		Control				Stress				Fold change (Stress/Ctrl)				Average fold change	One Sample T-test (p-value)
Protein Accession No.	Protein Accession Name	#1	#2	#3	#4	#1	#2	#3	#4	#1	#2	#3	#4
P25391	LAMA1_HUMAN	0.00184139	0.00171769	0.00211392	0.00202186	0.000328369	0.000186181	0.000262629	0.000286279	0.178326	0.10839	0.124238	0.141592	0.138137	1.16467e-05
Q92626	PXDN_HUMAN	0.0423933	0.0692338	0.0289877	0.0411467	0.00415186	0.00178727	0.00319576	0.00320872	0.0979368	0.025815	0.110245	0.0779826	0.0779949	1.81377e-05
Q9UBX5	FBLN5_HUMAN	0.0293263	0.0238223	0.0167352	0.0253494	0.00562194	0.00279452	0.00280072	0.00490894	0.191703	0.117307	0.167355	0.193651	0.167504	2.1411e-05
P98160	PGBM_HUMAN	0.0366552	0.067823	0.027236	0.0305087	0.00403571	0.00225832	0.00203226	0.00364442	0.110099	0.0332973	0.0746166	0.119455	0.0843671	2.15012e-05
P35555	FBN1_HUMAN	0.0817801	0.0728826	0.071596	0.0968796	0.0124135	0.00486626	0.00714488	0.0139221	0.151791	0.0667685	0.0997944	0.143705	0.115515	2.49278e-05
P08603	CFAH_HUMAN	0.0281928	0.03404	0.0280711	0.0437395	0.00470429	0.00222814	0.00246747	0.00602456	0.166862	0.0654566	0.0879006	0.137737	0.114489	3.8973e-05
Q92743	HTRA1_HUMAN	0.026856	0.0506099	0.0229765	0.0281661	0.00354617	0.00182815	0.00316098	0.00337603	0.132044	0.0361224	0.137575	0.119862	0.106401	4.11234e-05
Q8NBP7	PCSK9_HUMAN	0.0984043	0.0967124	0.0842316	0.139237	0.015347	0.00526659	0.0113962	0.0222041	0.155958	0.0544563	0.135296	0.15947	0.126295	4.86844e-05
P23142	FBLN1_HUMAN	0.122823	0.1093	0.0913936	0.134131	0.0219389	0.00962295	0.00946357	0.0246285	0.178622	0.0880414	0.103547	0.183615	0.138456	5.27891e-05
P01023	A2MG_HUMAN	0.0324521	0.032987	0.0221415	0.0301818	0.00700909	0.00290618	0.00305393	0.00529205	0.215982	0.0881008	0.137928	0.175339	0.154338	7.33515e-05
P16870	CBPE_HUMAN	0.0112216	0.00926089	0.0101849	0.0109732	0.00221425	0.00171479	0.00155901	0.00304149	0.197321	0.185165	0.153072	0.277174	0.203183	7.96225e-05
Q9BRA2	TXD17_HUMAN	0.0138337	0.0112152	0.0110149	0.0108615	0.0301238	0.0263524	0.0261164	0.0251664	2.17757	2.3497	2.37101	2.31703	2.30383	8.17099e-05
Q99574	NEUS_HUMAN	0.0143364	0.0123994	0.0128276	0.0158864	0.00340149	0.00139325	0.00258942	0.00351063	0.237262	0.112365	0.201863	0.220984	0.193118	9.05156e-05
P10909	CLUS_HUMAN	0.121302	0.143035	0.0713211	0.101685	0.0208565	0.00925602	0.0132708	0.0193625	0.171939	0.0647117	0.186072	0.190416	0.153284	9.55841e-05
O15230	LAMA5_HUMAN	0.0141309	0.026145	0.0154472	0.0133074	0.00242037	0.000995662	0.00231268	0.00209189	0.171282	0.0380823	0.149715	0.157198	0.129069	9.57558e-05
Q6MZW2	FSTL4_HUMAN	0.0256531	0.0256359	0.0236122	0.041335	0.00488893	0.00166888	0.00312563	0.00796917	0.190579	0.0650994	0.132373	0.192795	0.145212	9.63006e-05
P35556	FBN2_HUMAN	0.00560772	0.00549846	0.00556016	0.00698784	0.00113034	0.000779666	0.000827676	0.00185564	0.201569	0.141797	0.148858	0.265553	0.189444	9.70551e-05
Q6ZRP7	QSOX2_HUMAN	0.00629874	0.00335403	0.00583639	0.00645713	0.00126123	0.000568733	0.000474433	0.00138181	0.200235	0.169567	0.0812888	0.213998	0.166272	0.000100352
Q6WRI0	IGS10_HUMAN	0.00353699	0.00678236	0.00291391	0.00398678	0.000316077	9.68487e-05	0.000523386	0.000215425	0.0893631	0.0142795	0.179617	0.0540348	0.0843235	0.000125382
P15291	B4GT1_HUMAN	0.112007	0.122155	0.0752622	0.122798	0.019574	0.0087475	0.0158933	0.0255189	0.174757	0.0716101	0.211173	0.207813	0.166338	0.00013148
P20908	CO5A1_HUMAN	0.0280414	0.0431636	0.0254281	0.038346	0.00830029	0.00626789	0.00535818	0.00795457	0.296001	0.145213	0.210719	0.207442	0.214844	0.000134536
Q16270	IBP7_HUMAN	0.435412	0.387097	0.379652	0.365	0.123117	0.0705987	0.102244	0.117682	0.28276	0.18238	0.269309	0.322417	0.264216	0.000141541
Q7Z304	MAMC2_HUMAN	0.00747118	0.0104791	0.00690785	0.0070237	0.00126782	0.000775878	0.000505033	0.00149654	0.169695	0.0740402	0.07311	0.21307	0.132479	0.000145734
Q02388	CO7A1_HUMAN	0.0132083	0.0193678	0.00953195	0.0127448	0.00205536	0.0013159	0.0023277	0.00205073	0.155612	0.0679425	0.244199	0.160907	0.157165	0.000170729
Q08380	LG3BP_HUMAN	0.353065	0.311056	0.329518	0.412673	0.0712535	0.034609	0.0703358	0.115586	0.201814	0.111263	0.213451	0.28009	0.201654	0.000180101
O00391	QSOX1_HUMAN	0.0314065	0.0275854	0.0228885	0.0332059	0.00929272	0.00389718	0.00605315	0.00789549	0.295885	0.141277	0.264463	0.237774	0.23485	0.000181774
O94985	CSTN1_HUMAN	0.231869	0.22175	0.25065	0.284783	0.0609879	0.035748	0.044205	0.08624	0.263028	0.161208	0.176361	0.302828	0.225856	0.000186808
P19021	AMD_HUMAN	0.0109911	0.010698	0.00891337	0.0133181	0.00320854	0.00153976	0.00240697	0.00355726	0.291921	0.143929	0.27004	0.2671	0.243248	0.000191088
Q15582	BGH3_HUMAN	0.372522	0.403728	0.283125	0.400205	0.092769	0.0427217	0.0684476	0.102344	0.24903	0.105818	0.241758	0.25573	0.213084	0.000207302
P02751	FINC_HUMAN	0.102305	0.166476	0.058989	0.0738041	0.0175584	0.00821588	0.00942575	0.0173482	0.171628	0.0493517	0.159788	0.235057	0.153956	0.000207639
P08572	CO4A2_HUMAN	0.0238828	0.0239773	0.0211148	0.0208215	0.00717321	0.00375681	0.00429296	0.00625906	0.30035	0.156682	0.203315	0.300605	0.240238	0.000233856
Q12805	FBLN3_HUMAN	0.0235338	0.0201773	0.0192806	0.0309731	0.00731305	0.00278321	0.00393333	0.00818498	0.310747	0.137938	0.204004	0.264261	0.229238	0.000251119
P02461	CO3A1_HUMAN	0.0195785	0.0192515	0.0124607	0.0172364	0.00461779	0.00318238	0.00123559	0.00486518	0.23586	0.165305	0.0991587	0.282262	0.195647	0.000271953
O00468	AGRIN_HUMAN	0.0907078	0.169449	0.0742731	0.0788995	0.0153669	0.00655222	0.0119618	0.0198404	0.169411	0.0386678	0.161052	0.251464	0.155149	0.000305557
P02452	CO1A1_HUMAN	0.034909	0.0487844	0.0258485	0.0304617	0.0104715	0.00714002	0.00488706	0.00949108	0.299965	0.146359	0.189066	0.311574	0.236741	0.000334996
P13497	BMP1_HUMAN	0.0178391	0.0161177	0.0147533	0.0168921	0.0016699	0.000937629	0.00178638	0.00454289	0.0936091	0.0581739	0.121083	0.268935	0.13545	0.000335697
P20827	EFNA1_HUMAN	0.00470802	0.00516356	0.00666925	0.00702469	0.00215265	0.00162583	0.00293481	0.00290336	0.45723	0.314867	0.440052	0.413308	0.406364	0.000335824
Q9BRK5	CAB45_HUMAN	0.00351474	0.00386835	0.00292097	0.00382974	0.000773404	0.000697543	0.000896592	0.00136918	0.220046	0.18032	0.30695	0.357514	0.266208	0.000361805
Q9HC38	GLOD4_HUMAN	0.00926554	0.008229	0.00777249	0.00725153	0.0160997	0.0146597	0.0132742	0.0138104	1.73759	1.78147	1.70784	1.90448	1.78285	0.00036842
Q15113	PCOC1_HUMAN	0.00267841	0.00248921	0.00250387	0.00310877	0.000790142	0.000308592	0.000356745	0.000857753	0.295005	0.123972	0.142478	0.275914	0.209342	0.000383046
P02788	TRFL_HUMAN	0.0119195	0.0107123	0.00738604	0.01609	0.00376927	0.00156253	0.00146875	0.00507711	0.316228	0.145863	0.198854	0.315544	0.244122	0.000396384
P61769	B2MG_HUMAN	0.0361489	0.0233157	0.0404757	0.0401636	0.0130778	0.00607055	0.0172596	0.0159805	0.361775	0.260363	0.426419	0.397884	0.36161	0.00039907
O43405	COCH_HUMAN	0.0054801	0.00543291	0.00555856	0.00754336	0.000950061	0.000436153	0.00174959	0.00146617	0.173366	0.0802798	0.314756	0.194366	0.190692	0.000460428
O14786	NRP1_HUMAN	0.0081439	0.00704537	0.00691334	0.0104691	0.00379462	0.00288856	0.00226598	0.00504214	0.465946	0.409995	0.327769	0.481623	0.421333	0.000472289
Q12841	FSTL1_HUMAN	0.062342	0.0560194	0.0459788	0.0597599	0.0163908	0.00824799	0.0146626	0.0206686	0.262918	0.147235	0.3189	0.34586	0.268728	0.000475075
Q02818	NUCB1_HUMAN	0.0105355	0.0143649	0.010493	0.0154717	0.00329872	0.00112484	0.00162534	0.003047	0.313105	0.0783048	0.154897	0.196941	0.185812	0.000475222
Q13219	PAPP1_HUMAN	0.0113553	0.01012	0.00761379	0.0125012	0.00182097	0.00138033	0.00230237	0.00393334	0.160363	0.136397	0.302395	0.314636	0.228448	0.000478123
P62937	PPIA_HUMAN	0.192392	0.167048	0.138079	0.147156	0.422784	0.358134	0.30692	0.366464	2.19751	2.1439	2.22278	2.49032	2.26363	0.000498728
P51884	LUM_HUMAN	0.0373856	0.0301416	0.0281156	0.0326602	0.00786409	0.00478207	0.00821658	0.0119382	0.210351	0.158654	0.292243	0.365527	0.256693	0.000499828
P01024	CO3_HUMAN	0.0484923	0.0879075	0.0711242	0.0756999	0.0132628	0.00658411	0.00983461	0.0207614	0.273504	0.0748982	0.138274	0.274259	0.190234	0.000512026
P06396	GELS_HUMAN	0.0280886	0.0270699	0.0189046	0.0259546	0.0120717	0.00622617	0.00689615	0.00879791	0.429774	0.230003	0.364788	0.338973	0.340884	0.000546769
P00746	CFAD_HUMAN	0.00128708	0.000961721	0.00148685	0.00202761	0.000414414	0.000149915	0.00019112	0.000150958	0.321981	0.155882	0.128541	0.0744513	0.170214	0.000577274
Q9BTY2	FUCO2_HUMAN	0.029591	0.0250519	0.0277156	0.0329463	0.00611767	0.00390888	0.00752583	0.012487	0.206741	0.156031	0.271537	0.379011	0.25333	0.000580901
Q9NZ08	ERAP1_HUMAN	0.00210344	0.00219348	0.00195161	0.00368595	0.0011934	0.000895642	0.000908304	0.00158489	0.567354	0.40832	0.465412	0.429981	0.467767	0.000629079
P32004	L1CAM_HUMAN	0.053111	0.0414262	0.0542495	0.047094	0.0186295	0.0157013	0.0137529	0.0216259	0.350765	0.379018	0.253512	0.459207	0.360625	0.000635451
P00751	CFAB_HUMAN	0.00215734	0.0014423	0.00213254	0.00253024	0.00063192	0.000114553	0.00052477	0.000759746	0.292917	0.0794238	0.246078	0.300267	0.229671	0.00064852
P09211	GSTP1_HUMAN	0.128633	0.0862192	0.0694549	0.0976646	0.239302	0.182187	0.148502	0.187729	1.86035	2.11307	2.13811	1.92218	2.00843	0.000694744
P16035	TIMP2_HUMAN	0.0217482	0.0184888	0.0191501	0.023517	0.00705558	0.00280515	0.00589134	0.00893631	0.324421	0.151722	0.307639	0.379994	0.290944	0.000711814
P54802	ANAG_HUMAN	0.00482745	0.00420841	0.00332971	0.00507237	0.00134607	0.000768324	0.000969492	0.00215578	0.278835	0.182569	0.291164	0.425004	0.294393	0.000763738
P39059	COFA1_HUMAN	0.0136816	0.0206833	0.00694312	0.00710995	0.00264164	0.00100886	0.00216637	0.00189755	0.19308	0.0487767	0.312017	0.266887	0.20519	0.000824282
P22692	IBP4_HUMAN	0.012479	0.012718	0.0125796	0.0148342	0.00481976	0.00221372	0.00446003	0.00546533	0.38623	0.174062	0.354545	0.368428	0.320816	0.000829988
P30530	UFO_HUMAN	0.0127359	0.011963	0.00995008	0.0113266	0.00673931	0.00564198	0.00547424	0.00714977	0.529159	0.471619	0.550171	0.631239	0.545547	0.000831479
Q99715	COCA1_HUMAN	0.124579	0.258011	0.0765818	0.0827999	0.0157315	0.00970957	0.0241621	0.0197529	0.126277	0.0376323	0.315506	0.238561	0.179494	0.000897114
P28799	GRN_HUMAN	0.00801321	0.00670087	0.00565003	0.0071519	0.00326534	0.00209449	0.00272381	0.00358742	0.407494	0.31257	0.482088	0.501603	0.425939	0.000901336
P06276	CHLE_HUMAN	0.00114419	0.000648089	0.0011392	0.00149059	3.78145e-05	8.97361e-05	0.000135656	0.000495612	0.033049	0.138463	0.11908	0.332494	0.155771	0.000907059
Q9UMF0	ICAM5_HUMAN	0.000143573	0.000105015	0.000107153	0.000179479	8.58711e-06	1.02237e-05	3.61133e-05	1.32211e-05	0.0598101	0.0973547	0.337026	0.0736638	0.141964	0.000959995
P10646	TFPI1_HUMAN	0.00343104	0.00270632	0.00194304	0.00306557	0.00151646	0.000786531	0.000509853	0.00137082	0.441981	0.290627	0.262399	0.447168	0.360544	0.000963925
P30086	PEBP1_HUMAN	0.0424458	0.03603	0.0350603	0.0317957	0.0920051	0.0836528	0.067019	0.0716519	2.16759	2.32176	1.91153	2.25351	2.1636	0.000990568
P61088	UBE2N_HUMAN	0.00725303	0.0049589	0.00393972	0.00530041	0.0148753	0.0100227	0.00944381	0.0121947	2.0509	2.02116	2.39708	2.30071	2.19246	0.00101176
Q05707	COEA1_HUMAN	0.0177953	0.0333531	0.0107153	0.0132063	0.00223559	0.00217302	0.00380667	0.00301472	0.125629	0.0651519	0.355256	0.228279	0.193579	0.00105533
Q9H4F8	SMOC1_HUMAN	0.0183064	0.0177498	0.0135519	0.0249828	0.00717584	0.00278848	0.00499301	0.00538133	0.391984	0.1571	0.368435	0.215401	0.28323	0.00110944
P03973	SLPI_HUMAN	0.00569967	0.0051553	0.00665426	0.00901348	0.00246168	0.000851912	0.00223763	0.00284709	0.431899	0.16525	0.33627	0.315871	0.312322	0.00111245
P28300	LYOX_HUMAN	0.00600711	0.00391731	0.00432991	0.00425057	0.00138553	0.000650484	0.000690747	0.00179639	0.230649	0.166054	0.159529	0.422623	0.244714	0.00115922
Q6YHK3	CD109_HUMAN	0.00796416	0.00989351	0.00825696	0.00874747	0.00460133	0.00435842	0.00463609	0.00533227	0.577754	0.440534	0.561476	0.609579	0.547336	0.00117367
P07737	PROF1_HUMAN	0.178895	0.141865	0.124766	0.149261	0.419448	0.321377	0.238847	0.31363	2.34466	2.26537	1.91437	2.10122	2.1564	0.00120406
P42330	AK1C3_HUMAN	0.0318891	0.0260144	0.0248262	0.0288851	0.0552917	0.0467992	0.0380749	0.0508575	1.73388	1.79897	1.53366	1.76068	1.7068	0.00126631
P23526	SAHH_HUMAN	0.0125742	0.0135753	0.00889321	0.00894309	0.0713393	0.0675276	0.0387806	0.0531795	5.67348	4.97431	4.36069	5.94643	5.23873	0.0012863
P01034	CYTC_HUMAN	0.0182889	0.0150536	0.0150024	0.0204924	0.006658	0.00268782	0.00624291	0.00836288	0.364046	0.17855	0.416129	0.408096	0.341705	0.00129377
O75882	ATRN_HUMAN	0.000557508	0.000351417	0.000696811	0.0006273	3.30669e-05	2.10426e-05	5.65422e-05	0.00022407	0.059312	0.0598793	0.0811442	0.357198	0.139383	0.00130031
O75462	CRLF1_HUMAN	0.00159499	0.00243556	0.00180397	0.00273766	0.000632165	0.000183327	0.000362101	0.00037787	0.396345	0.0752711	0.200724	0.138026	0.202592	0.00141968
P13489	RINI_HUMAN	0.00153448	0.00129834	0.00117257	0.00116944	0.000932672	0.000708765	0.000616341	0.000801429	0.607811	0.545903	0.525633	0.685311	0.591165	0.00145521
Q14019	COTL1_HUMAN	0.0245933	0.0220362	0.0223255	0.0201382	0.0529155	0.0497451	0.0401425	0.0426336	2.15162	2.25743	1.79805	2.11705	2.08104	0.00164108
Q16363	LAMA4_HUMAN	0.0443028	0.0739122	0.0465705	0.0496665	0.0156134	0.00797659	0.00890265	0.0196732	0.352425	0.10792	0.191165	0.396106	0.261904	0.00164804
P11047	LAMC1_HUMAN	0.0539881	0.0902323	0.0554708	0.057692	0.0178251	0.0106776	0.0127005	0.0246546	0.330168	0.118334	0.228958	0.427348	0.276202	0.00165261
P02462	CO4A1_HUMAN	0.0065919	0.00528912	0.00497876	0.00764757	0.00213031	0.000941849	0.00228451	0.003049	0.323171	0.178073	0.45885	0.398689	0.339696	0.00165466
O00622	CYR61_HUMAN	0.00275822	0.00187875	0.00251612	0.00252048	0.0014391	0.00102165	0.000816216	0.00106756	0.52175	0.543793	0.324394	0.423555	0.453373	0.0016685
P07942	LAMB1_HUMAN	0.0394454	0.0718084	0.0473008	0.0466944	0.0144069	0.00861023	0.0119225	0.0194758	0.365236	0.119906	0.252057	0.41709	0.288572	0.0017031
P08253	MMP2_HUMAN	0.00675449	0.0084137	0.00720875	0.00981902	0.00213971	0.00239124	0.00121469	0.00470361	0.316783	0.284208	0.168501	0.479031	0.312131	0.00172928
P45877	PPIC_HUMAN	0.00967807	0.00806527	0.00745882	0.0101023	0.00425531	0.00285812	0.0040906	0.00569806	0.439686	0.354374	0.548424	0.564039	0.476631	0.00178063
P55290	CAD13_HUMAN	0.000361783	0.000486154	0.000498412	0.000316704	0.000143509	6.53725e-05	0.000144468	0.000133156	0.396671	0.134469	0.289857	0.420443	0.31036	0.00180079
Q02809	PLOD1_HUMAN	0.0368173	0.0525826	0.0322441	0.0356753	0.0105291	0.00578821	0.00866127	0.0159097	0.285981	0.110078	0.268615	0.445959	0.277658	0.0018335
Q9UBR2	CATZ_HUMAN	0.0360545	0.0332536	0.0297032	0.0323356	0.0143944	0.00976827	0.0139736	0.0179497	0.399242	0.29375	0.470441	0.555107	0.429635	0.00195169
Q15262	PTPRK_HUMAN	0.00877554	0.00644324	0.0058958	0.00777433	0.00354763	0.00272434	0.00289985	0.00486741	0.404263	0.422823	0.49185	0.626088	0.486256	0.00199761
Q16394	EXT1_HUMAN	0.0016618	0.00103334	0.00151245	0.00172709	0.000882998	0.000605497	0.000606901	0.00105747	0.531351	0.585962	0.401271	0.612282	0.532717	0.00215738
Q01469	FABP5_HUMAN	0.0140804	0.011919	0.0116169	0.0136709	0.0394431	0.0320168	0.024559	0.0331562	2.80127	2.68621	2.11408	2.42532	2.50672	0.00221294
P13284	GILT_HUMAN	0.00256466	0.00245937	0.0027677	0.00337146	0.00146894	0.000704414	0.00115088	0.0013196	0.572762	0.28642	0.415825	0.391404	0.416603	0.00221491
P09871	C1S_HUMAN	0.0122122	0.0169411	0.0158415	0.018397	0.00401011	0.00267723	0.00180393	0.0080622	0.328369	0.158032	0.113873	0.438236	0.259628	0.00224375
P42785	PCP_HUMAN	0.0074785	0.00907642	0.00676415	0.0101151	0.00419508	0.0039163	0.00341751	0.00664344	0.560952	0.431481	0.505238	0.656783	0.538613	0.00231497
O43505	B3GN1_HUMAN	0.00167375	0.00123156	0.00214964	0.00191777	0.000131148	0.000144655	0.000881187	0.000611923	0.0783556	0.117457	0.409922	0.319081	0.231204	0.0023533
P50897	PPT1_HUMAN	0.00230826	0.00232223	0.000765134	0.00183786	0.000779176	0.000403495	0.000390343	0.00057085	0.33756	0.173753	0.510163	0.310605	0.33302	0.00235892
P19022	CADH2_HUMAN	0.0027172	0.0029184	0.00308664	0.00301808	0.000924064	0.000178742	0.000418388	0.00119168	0.34008	0.0612466	0.135548	0.394848	0.232931	0.00240052
O75368	SH3L1_HUMAN	0.00304071	0.00237473	0.00191719	0.00216661	0.00600707	0.00592637	0.00456894	0.00438119	1.97555	2.4956	2.38315	2.02214	2.21911	0.00254397
P29279	CTGF_HUMAN	0.0234354	0.0214837	0.0181814	0.0249887	0.0149887	0.00844062	0.00829135	0.0132508	0.639574	0.392884	0.456035	0.53027	0.504691	0.00259538
P06865	HEXA_HUMAN	0.0172078	0.0180152	0.013147	0.017485	0.00824079	0.00496983	0.0055697	0.00999711	0.478899	0.275869	0.423647	0.571754	0.437542	0.00282285
P99999	CYC_HUMAN	0.0207678	0.0146068	0.0146383	0.0180459	0.0753834	0.0649096	0.048834	0.0558527	3.62982	4.44379	3.33604	3.09503	3.62617	0.00294991
P04066	FUCO_HUMAN	0.00475854	0.0037579	0.00336123	0.00449778	0.00165639	0.000606171	0.000787057	0.0023158	0.348089	0.161306	0.234157	0.514875	0.314607	0.00299374
Q9Y4K0	LOXL2_HUMAN	0.00381623	0.00691987	0.00286078	0.00289912	0.0010661	5.40839e-05	0.000930505	0.00113418	0.279359	0.00781574	0.325262	0.391215	0.250913	0.00299721
Q16650	TBR1_HUMAN	0.00163712	0.00339592	0.00141007	0.00167928	0.000697816	0.000297241	0.000414064	8.3476e-05	0.426246	0.0875288	0.293647	0.0497094	0.214283	0.00303138
P60983	GMFB_HUMAN	0.000573633	0.000469592	0.000711658	0.000597719	0.00161101	0.00119945	0.00142979	0.00153263	2.80843	2.55424	2.00909	2.56413	2.48397	0.00310354
P61086	UBE2K_HUMAN	0.00477278	0.0037122	0.00319942	0.00375007	0.00911101	0.00587252	0.00582989	0.00764193	1.90895	1.58195	1.82217	2.03781	1.83772	0.00317559
O95633	FSTL3_HUMAN	0.00147633	0.000995586	0.000871254	0.00254838	0.000752552	0.000245717	0.00046399	0.000828168	0.509746	0.246806	0.532554	0.324978	0.403521	0.00338355
P78417	GSTO1_HUMAN	0.0228775	0.0192593	0.0174725	0.0190428	0.0488454	0.0391943	0.0302295	0.0443461	2.13508	2.03508	1.73012	2.32876	2.05726	0.00346323
Q10471	GALT2_HUMAN	0.0277974	0.0280451	0.024861	0.0309951	0.0133454	0.00839259	0.0118398	0.0188367	0.480095	0.299253	0.476242	0.607731	0.46583	0.00350423
P50238	CRIP1_HUMAN	0.00918257	0.00645839	0.0078236	0.0075032	0.0220889	0.01757	0.0162528	0.0154651	2.40552	2.7205	2.07741	2.06114	2.31614	0.00352038
Q16706	MA2A1_HUMAN	0.00788193	0.007457	0.00724557	0.00985567	0.00298152	0.000520908	0.00213907	0.00455131	0.378273	0.0698549	0.295225	0.461796	0.301287	0.00367982
P30046	DOPD_HUMAN	0.00997255	0.00938376	0.0083911	0.00894563	0.027037	0.0234231	0.0161758	0.0206055	2.71114	2.49613	1.92773	2.30342	2.3596	0.00382859
P53634	CATC_HUMAN	0.028545	0.0299477	0.0262298	0.0296731	0.0115467	0.00646082	0.0102805	0.0172285	0.40451	0.215737	0.39194	0.58061	0.398199	0.00396754
P30520	PURA2_HUMAN	0.00319097	0.00330773	0.00240465	0.00328694	0.00518865	0.00443277	0.00357501	0.00474362	1.62605	1.34013	1.48671	1.44317	1.47401	0.00407978
P01033	TIMP1_HUMAN	0.0562661	0.0544299	0.0561863	0.0742886	0.0175472	0.00835207	0.0304153	0.0295754	0.311861	0.153446	0.541328	0.398114	0.351187	0.00408213
P62987	RL40_HUMAN	0.0429643	0.0414795	0.0398994	0.0514246	0.161047	0.152044	0.15682	0.131705	3.74838	3.66551	3.93038	2.56114	3.47635	0.00409569
O75347	TBCA_HUMAN	0.00708104	0.00466797	0.00495194	0.0054503	0.0155509	0.0136273	0.01425	0.0122303	2.19613	2.91933	2.87765	2.24396	2.55927	0.0041599
Q92820	GGH_HUMAN	0.0444183	0.0577133	0.0468604	0.0568268	0.0221758	0.014715	0.0162811	0.0330567	0.499248	0.254967	0.347439	0.58171	0.420841	0.00426873
Q969H8	CS010_HUMAN	0.00481911	0.0041954	0.00440189	0.00588836	0.00986186	0.00819832	0.00989092	0.0096325	2.04641	1.95412	2.24697	1.63586	1.97084	0.00467986
O95084	PRS23_HUMAN	0.00175681	0.0040223	0.00175444	0.0015515	0.000472368	0.000378095	0.000120545	0.00078663	0.268878	0.0939998	0.0687086	0.507012	0.234649	0.00478188
P61916	NPC2_HUMAN	0.00457924	0.00452065	0.00478568	0.00498048	0.00269797	0.00153436	0.00233096	0.00314873	0.589173	0.33941	0.48707	0.632214	0.511967	0.00491166
P07093	GDN_HUMAN	0.0654089	0.127192	0.0364543	0.0525201	0.00833773	0.00344334	0.0184173	0.0130037	0.127471	0.027072	0.505215	0.247594	0.226838	0.00492087
O95336	6PGL_HUMAN	0.00533625	0.00538246	0.00541971	0.00557356	0.0152377	0.0128194	0.0104728	0.0139284	2.8555	2.38169	1.93235	2.49902	2.41714	0.00502199
P00492	HPRT_HUMAN	0.00891503	0.00760898	0.00799178	0.0101368	0.0194853	0.0141921	0.0127993	0.0189985	2.18567	1.86518	1.60156	1.87422	1.88166	0.00514163
P31150	GDIA_HUMAN	0.00134252	0.00137957	0.000417622	0.00132435	0.00311848	0.00247605	0.000824914	0.00230805	2.32285	1.7948	1.97526	1.74278	1.95892	0.00528228
O00469	PLOD2_HUMAN	0.00337471	0.00487046	0.00279888	0.00389345	0.00201591	0.0011204	0.00102142	0.00192445	0.597356	0.23004	0.36494	0.494279	0.421654	0.00538464
P27708	PYR1_HUMAN	0.00207587	0.00432881	0.00168781	0.00307956	0.000989132	0.00014252	0.000683106	0.000709852	0.476491	0.0329236	0.40473	0.230505	0.286162	0.00549236
P61604	CH10_HUMAN	0.0141194	0.00988263	0.0106681	0.00866415	0.0365386	0.0185921	0.0211512	0.0209973	2.58783	1.88129	1.98267	2.42346	2.21881	0.00561156
O00462	MANBA_HUMAN	0.00175627	0.00496397	0.00302531	0.00416723	0.000998808	0.00072155	0.00041425	0.00111586	0.568709	0.145358	0.136928	0.267771	0.279692	0.00565429
P36871	PGM1_HUMAN	0.00798729	0.00934955	0.00758407	0.0104845	0.0160178	0.0140058	0.0131132	0.0179701	2.00541	1.49802	1.72905	1.71396	1.73661	0.00578543
Q08629	TICN1_HUMAN	0.0404811	0.078002	0.034727	0.0310982	0.0163739	0.00934426	0.0127034	0.0172984	0.404481	0.119795	0.365808	0.556252	0.361584	0.0058495
P06280	AGAL_HUMAN	0.00420983	0.0045297	0.00364659	0.00555793	0.00157307	0.000394807	0.00165591	0.00274536	0.373667	0.0871596	0.454097	0.493955	0.352219	0.00585503
P14550	AK1A1_HUMAN	0.00793375	0.00864202	0.00760882	0.00807347	0.0189134	0.0165971	0.0128756	0.017301	2.38391	1.92051	1.6922	2.14294	2.03489	0.00604269
P00736	C1R_HUMAN	0.00487266	0.00720615	0.00752361	0.00750727	0.00254238	0.0010728	0.00241661	0.00392697	0.521764	0.148873	0.321204	0.523089	0.378732	0.00625216
Q9UNW1	MINP1_HUMAN	0.00254283	0.00234341	0.00185033	0.00301064	0.00122132	0.000538687	0.00105965	0.0016626	0.480298	0.229873	0.57268	0.55224	0.458773	0.00632686
O95861	BPNT1_HUMAN	0.00132783	0.00103433	0.00124102	0.00135488	0.00315795	0.00272602	0.00236885	0.00261829	2.37828	2.63553	1.90879	1.93249	2.21377	0.00637608
P54819	KAD2_HUMAN	0.0103435	0.00470297	0.00552018	0.00632543	0.0394731	0.0299137	0.0237212	0.0295446	3.81623	6.36061	4.29719	4.67076	4.7862	0.00638334
P21399	ACOC_HUMAN	0.0009136	0.0011335	0.000692039	0.000676371	0.000591799	0.000300635	0.000264636	0.0003453	0.647766	0.265226	0.3824	0.510519	0.451478	0.0069097
P37837	TALDO_HUMAN	0.0416027	0.0380868	0.0384459	0.0435969	0.10635	0.0905187	0.0681199	0.0874067	2.55632	2.37664	1.77184	2.00488	2.17742	0.00696502
P43121	MUC18_HUMAN	0.00987435	0.0106505	0.0081793	0.0128731	0.0230494	0.0227895	0.0154021	0.0211106	2.33427	2.13975	1.88306	1.6399	1.99925	0.00706386
P06733	ENOA_HUMAN	0.26965	0.219514	0.23352	0.23101	0.516125	0.398417	0.334285	0.373234	1.91405	1.81499	1.43151	1.61567	1.69405	0.00749322
Q9UKZ9	PCOC2_HUMAN	0.00246326	0.00312594	0.00202264	0.00264384	0.00129999	0.00092609	0.00122783	0.00165936	0.527751	0.29626	0.607045	0.627635	0.514673	0.00775283
P61970	NTF2_HUMAN	0.00455626	0.00307758	0.00297348	0.00271068	0.00826553	0.00743225	0.00832672	0.00756783	1.8141	2.41496	2.80033	2.79185	2.45531	0.00816428
Q9NY33	DPP3_HUMAN	0.00551902	0.00566797	0.00589791	0.00679151	0.00447638	0.00347092	0.00369081	0.00370664	0.811082	0.612374	0.625784	0.545776	0.648754	0.00854436
P16949	STMN1_HUMAN	0.00207905	0.00132329	0.00127956	0.00115095	0.00632621	0.00552021	0.00312942	0.00431976	3.04284	4.17159	2.4457	3.75321	3.35334	0.00859741
Q9GZX9	TWSG1_HUMAN	0.00203654	0.00195875	0.00148861	0.00224705	0.000664275	0.000423152	0.00085715	0.00133402	0.326177	0.216031	0.575808	0.59368	0.427924	0.00873893
P10619	PPGB_HUMAN	0.0044998	0.00593692	0.0028459	0.00457227	0.00162531	0.00137849	0.00134129	0.00308455	0.361196	0.23219	0.471306	0.674621	0.434828	0.00913104
P37802	TAGL2_HUMAN	0.0134013	0.00930365	0.00924719	0.0120519	0.0496142	0.0273536	0.0249146	0.0263562	3.70219	2.94009	2.69429	2.18689	2.88087	0.0094422
Q15257	PTPA_HUMAN	0.00602795	0.0048041	0.00580428	0.0057966	0.01392	0.0116638	0.00912243	0.0126938	2.30925	2.42789	1.57167	2.18986	2.12467	0.00972226
O00115	DNS2A_HUMAN	0.00452837	0.00390069	0.00277628	0.00323422	0.00200732	0.00125336	0.00150829	0.00233265	0.443277	0.321316	0.543276	0.721241	0.507278	0.0100592
Q06323	PSME1_HUMAN	0.00226895	0.00257505	0.00200516	0.00192435	0.00354322	0.00317422	0.00298957	0.00303637	1.56161	1.23268	1.49094	1.57787	1.46577	0.0100748
P60174	TPIS_HUMAN	0.117704	0.107168	0.1072	0.123886	0.337569	0.314657	0.220395	0.248301	2.86795	2.93612	2.05593	2.00427	2.46607	0.0101472
P22102	PUR2_HUMAN	0.00923698	0.0120542	0.00836786	0.00903822	0.00692002	0.00537273	0.00483576	0.00618807	0.749164	0.445714	0.577897	0.684655	0.614358	0.0101542
P00441	SODC_HUMAN	0.00797417	0.00534536	0.00742545	0.00758437	0.0177756	0.0179091	0.0165771	0.0179232	2.22915	3.3504	2.23247	2.36318	2.5438	0.0106891
Q99497	PARK7_HUMAN	0.0298239	0.0320251	0.0316726	0.0296631	0.101612	0.0969651	0.0625469	0.0756732	3.40709	3.02778	1.9748	2.55109	2.74019	0.0111189
Q04917	1433F_HUMAN	0.000838529	0.00105618	0.000624562	0.000680887	0.0020429	0.00183618	0.00104968	0.00147948	2.43629	1.73852	1.68066	2.17288	2.00709	0.0113429
P07339	CATD_HUMAN	0.0345965	0.0349897	0.022436	0.0336892	0.0212206	0.0120785	0.0139308	0.0240444	0.613374	0.345202	0.620913	0.713712	0.5733	0.0126077
P00505	AATM_HUMAN	0.0102152	0.00962011	0.00834825	0.00708541	0.023963	0.01584	0.0137436	0.0150257	2.34582	1.64655	1.64628	2.12066	1.93983	0.0127447
O14773	TPP1_HUMAN	0.00633913	0.00850927	0.00497076	0.0064913	0.00370616	0.00191892	0.00208074	0.00436147	0.584648	0.225509	0.418596	0.671894	0.475162	0.012886
P14174	MIF_HUMAN	0.010581	0.0109138	0.00669052	0.0128699	0.0478705	0.0356214	0.0210941	0.0309595	4.52418	3.26389	3.15284	2.40556	3.33662	0.0129844
P62857	RS28_HUMAN	0.00412179	0.00259555	0.00415097	0.0034802	0.0102013	0.00554487	0.00680125	0.00614564	2.47496	2.1363	1.63847	1.76589	2.00391	0.0130712
P10599	THIO_HUMAN	0.0152801	0.0138502	0.0156948	0.0199384	0.056582	0.0390288	0.0409631	0.0412439	3.70297	2.81792	2.60999	2.06857	2.79986	0.0131477
Q6UX71	PXDC2_HUMAN	0.00277785	0.002302	0.00228988	0.00238617	0.001216	0.00111786	0.00105558	0.00191392	0.437748	0.485603	0.460978	0.80209	0.546605	0.0131841
P21291	CSRP1_HUMAN	0.0151705	0.0104175	0.00955087	0.0114123	0.0404913	0.0271957	0.0160383	0.0228489	2.66909	2.61059	1.67925	2.00213	2.24026	0.0140932
Q9P258	RCC2_HUMAN	0.0201077	0.0211197	0.0137006	0.0147431	0.038547	0.0322719	0.0238151	0.0343527	1.91703	1.52805	1.73826	2.33009	1.87836	0.0141265
Q8NCW5	NNRE_HUMAN	0.00181764	0.00110465	0.00091524	0.000809664	0.00461835	0.00334929	0.0027092	0.00369301	2.54085	3.03199	2.96009	4.56116	3.27352	0.0142981
Q13421	MSLN_HUMAN	0.00217447	0.00129465	0.0018	0.00186015	0.000995155	0.000712007	0.000131307	0.0010494	0.457654	0.549963	0.0729481	0.564151	0.411179	0.0144855
P18669	PGAM1_HUMAN	0.0293196	0.0283786	0.0319322	0.0316323	0.0865264	0.0769874	0.0573636	0.0638256	2.95115	2.71287	1.79642	2.01773	2.36954	0.0155817
P23528	COF1_HUMAN	0.0305009	0.0299385	0.0192801	0.0277628	0.0730883	0.0574799	0.0300428	0.0477942	2.39627	1.91993	1.55823	1.72152	1.89899	0.0157966
P15121	ALDR_HUMAN	0.04062	0.0325627	0.0247957	0.0361862	0.0744175	0.0438433	0.0522491	0.069717	1.83204	1.34643	2.10718	1.92662	1.80307	0.0159086
P35237	SPB6_HUMAN	0.0186949	0.0152001	0.015209	0.0161714	0.0334962	0.0282728	0.0193753	0.0298609	1.79173	1.86004	1.27394	1.84652	1.69306	0.0159688
P68036	UB2L3_HUMAN	0.00317186	0.00230681	0.00250836	0.00161017	0.00710875	0.00479153	0.00420314	0.00461907	2.2412	2.07712	1.67565	2.86868	2.21566	0.0162457
Q9HB71	CYBP_HUMAN	0.00427714	0.00617262	0.00276628	0.00274625	0.0128036	0.0101619	0.00860315	0.00790141	2.9935	1.64629	3.11001	2.87716	2.65674	0.0165371
P63241	IF5A1_HUMAN	0.027695	0.025956	0.0287658	0.0277728	0.0466124	0.0380154	0.034973	0.0424561	1.68306	1.46461	1.21578	1.5287	1.47304	0.0165905
Q13126	MTAP_HUMAN	0.00351685	0.00238392	0.00171617	0.00312467	0.00696034	0.00426447	0.00257326	0.00429733	1.97914	1.78885	1.49942	1.37529	1.66068	0.0169977
Q9Y617	SERC_HUMAN	0.0585316	0.0473383	0.0495031	0.0560329	0.13829	0.109349	0.0726041	0.105269	2.36265	2.30995	1.46666	1.87869	2.00449	0.0172597
Q32P28	P3H1_HUMAN	0.00129876	0.000358215	0.00120719	0.001119	0.000758103	1.51457e-05	0.000627682	5.17478e-05	0.583714	0.042281	0.519954	0.0462448	0.298049	0.0174856
P27695	APEX1_HUMAN	0.0109114	0.0113361	0.00999621	0.0123719	0.0221775	0.0194688	0.0137003	0.0192534	2.0325	1.71742	1.37054	1.55622	1.66917	0.0175148
P07585	PGS2_HUMAN	0.00105827	0.00145428	0.000811309	0.00104457	3.07893e-05	0.000553548	0.00011669	0.000730445	0.0290941	0.380633	0.143829	0.699278	0.313209	0.018876
Q6EEV6	SUMO4_HUMAN	0.00188757	0.00207195	0.00196625	0.00111899	0.00455129	0.00408139	0.00376661	0.00358306	2.41119	1.96983	1.91563	3.20205	2.37468	0.0190409
Q04760	LGUL_HUMAN	0.0108222	0.00781601	0.00711699	0.0109902	0.0339498	0.0299427	0.0169864	0.022309	3.13706	3.83094	2.38674	2.02991	2.84616	0.0192971
P52565	GDIR1_HUMAN	0.00691622	0.00553014	0.00555875	0.00668072	0.0157989	0.011301	0.00795634	0.0112045	2.28433	2.04354	1.43132	1.67714	1.85908	0.0200881
Q14118	DAG1_HUMAN	0.00517319	0.00308916	0.00312763	0.00401695	0.00244276	0.00179435	0.000320305	0.00261435	0.472195	0.580854	0.102411	0.65083	0.451573	0.0205709
P41091	IF2G_HUMAN	0.00448632	0.00420787	0.00182097	0.00348233	0.00273354	0.00184841	0.00150634	0.00143144	0.609305	0.439274	0.827217	0.411058	0.571714	0.0208321
P21810	PGS1_HUMAN	0.0098147	0.0183329	0.00584748	0.00675344	0.00366583	0.00279766	0.00287531	0.00512667	0.373504	0.152603	0.491717	0.759119	0.444236	0.0217644
P08174	DAF_HUMAN	0.00556339	0.0056405	0.00363302	0.00466628	0.00287804	0.00126839	0.0020339	0.00354567	0.517318	0.224871	0.559838	0.759851	0.51547	0.0218879
Q15843	NEDD8_HUMAN	0.00183942	0.000920221	0.00100139	0.00193323	0.00724816	0.00598083	0.00387592	0.00573406	3.94046	6.49934	3.87054	2.96606	4.3191	0.0221919
Q7KZF4	SND1_HUMAN	0.00496353	0.00723881	0.0020564	0.00335228	0.00293746	0.00200892	0.00161136	0.00179481	0.591809	0.27752	0.783584	0.535399	0.547078	0.0225859
P63146	UBE2B_HUMAN	0.000179318	4.40319e-05	6.0739e-05	5.75982e-05	0.000607327	0.000494134	0.000549939	0.000577761	3.38687	11.2222	9.05413	10.0309	8.42352	0.0234991
Q16658	FSCN1_HUMAN	0.0622756	0.0602974	0.0424489	0.0527688	0.0755025	0.0664095	0.0471273	0.0669586	1.21239	1.10137	1.11021	1.26891	1.17322	0.0236941
P31949	S10AB_HUMAN	0.00274656	0.00249277	0.00327488	0.00259963	0.00413361	0.00385274	0.00410035	0.0031016	1.50501	1.54557	1.25206	1.19309	1.37393	0.0243161
P17931	LEG3_HUMAN	0.00731123	0.00321454	0.00539021	0.00514734	0.020725	0.0137925	0.0110762	0.0140704	2.83469	4.29064	2.05486	2.73352	2.97843	0.0245441
Q96EK6	GNA1_HUMAN	0.00167529	0.00137347	0.000970137	0.00134702	0.0028331	0.0020213	0.00173315	0.00323721	1.69112	1.47167	1.7865	2.40324	1.83813	0.0246355
P58546	MTPN_HUMAN	0.00083862	0.00063908	0.000803905	0.0010833	0.0023734	0.0016868	0.00128382	0.00202499	2.83013	2.63943	1.59698	1.86928	2.23395	0.0253501
P07602	SAP_HUMAN	0.0379923	0.047597	0.0210353	0.026723	0.0176668	0.010516	0.0134535	0.0201163	0.46501	0.220938	0.639568	0.752773	0.519572	0.0254498
Q01995	TAGL_HUMAN	0.0207444	0.0161745	0.0134805	0.0159355	0.0935338	0.0644074	0.0326851	0.0364813	4.50888	3.98204	2.42461	2.28931	3.30121	0.0256485
Q8WXI7	MUC16_HUMAN	0.00259737	0.00315981	0.00182099	0.00206871	0.00479453	0.00445055	0.00263942	0.00440839	1.84591	1.40849	1.44944	2.13098	1.70871	0.0258601
P54578	UBP14_HUMAN	0.00671865	0.0105519	0.00228611	0.00397815	0.0051102	0.00499789	0.0016316	0.00325703	0.7606	0.473648	0.713701	0.81873	0.69167	0.0267857
P07858	CATB_HUMAN	0.000870104	0.000798742	0.000679548	0.00129108	0.000714318	0.000414535	0.000557142	0.000807568	0.820957	0.518985	0.819871	0.625497	0.696327	0.0270043
P17900	SAP3_HUMAN	0.000919171	0.00119327	0.00146356	0.0016197	0.000716074	0.00045057	0.000463934	3.00661e-05	0.779043	0.377594	0.31699	0.0185627	0.373047	0.0278659
P07996	TSP1_HUMAN	0.24992	0.521275	0.117428	0.124622	0.0742271	0.0413702	0.0879391	0.0677866	0.297004	0.0793634	0.748879	0.543939	0.417296	0.028008
P05204	HMGN2_HUMAN	6.47584e-05	0.000113818	8.3406e-05	0.000189409	0.000171504	0.000342664	0.000161389	0.000299235	2.64837	3.01063	1.93498	1.57984	2.29345	0.0286901
O43854	EDIL3_HUMAN	0.0277773	0.0592859	0.0110383	0.0166355	0.00537744	0.00271603	0.00892917	0.0057861	0.193591	0.0458124	0.808925	0.347816	0.349036	0.0291408
P53396	ACLY_HUMAN	0.0684385	0.10047	0.0655869	0.0713559	0.0622449	0.0543302	0.0426228	0.0485095	0.909502	0.540763	0.649868	0.679824	0.694989	0.029217
Q9Y376	CAB39_HUMAN	0.00551624	0.00253224	0.00319467	0.00563139	0.0112401	0.00950685	0.00744638	0.0120938	2.03764	3.75433	2.33088	2.14757	2.5676	0.0295776
Q13228	SBP1_HUMAN	0.0188386	0.0214489	0.0185608	0.0167732	0.0343375	0.0321714	0.0239718	0.0346202	1.82272	1.49991	1.29153	2.06401	1.66954	0.0295978
P29401	TKT_HUMAN	0.284585	0.250592	0.259404	0.275771	0.524487	0.461342	0.30973	0.420015	1.84299	1.84101	1.19401	1.52306	1.60027	0.0304147
P48637	GSHB_HUMAN	0.00859755	0.00774665	0.00879251	0.00933152	0.0172989	0.0156321	0.0112412	0.0142779	2.01207	2.01792	1.2785	1.53008	1.70964	0.0306384
P48723	HSP13_HUMAN	0.00614491	0.00716355	0.00289565	0.00539069	0.00255942	0.000969494	0.0021046	0.00353666	0.41651	0.135337	0.726814	0.656069	0.483682	0.0307296
P31153	METK2_HUMAN	0.00654919	0.00292484	0.0031059	0.00439466	0.0121578	0.00922147	0.00602145	0.00834189	1.85638	3.15282	1.93871	1.89818	2.21152	0.0308215
P43243	MATR3_HUMAN	0.000346275	0.000185321	0.000152994	0.000190305	0.000578719	0.000332133	0.000442242	0.000562253	1.67127	1.7922	2.89058	2.95448	2.32714	0.030981
P04080	CYTB_HUMAN	0.00163	0.000700378	0.00137606	0.00166756	0.00511016	0.00378826	0.00429506	0.00398106	3.13507	5.40888	3.12127	2.38736	3.51315	0.0312894
P35908	K22E_HUMAN	0.0076293	0.0152736	0.0113742	0.0088509	0.00631277	0.00957349	0.00840397	0.00798714	0.827438	0.626801	0.738864	0.90241	0.773878	0.0317669
P55263	ADK_HUMAN	0.00333192	0.002659	0.0020921	0.00229782	0.00476852	0.00368978	0.00291019	0.00455985	1.43116	1.38766	1.39104	1.98442	1.54857	0.0327299
P60842	IF4A1_HUMAN	0.0140827	0.017324	0.0110352	0.0103196	0.00802881	0.00420485	0.00903864	0.00602817	0.570118	0.242719	0.819071	0.584149	0.554014	0.0327642
P02042	HBD_HUMAN	0.00502975	0.00830882	0.00375275	0.00478206	0.00360415	0.00272349	0.00295936	0.00306687	0.716567	0.327784	0.788583	0.641329	0.618566	0.0329204
Q9UHY7	ENOPH_HUMAN	0.00173251	0.00144344	0.000491432	0.00165616	0.00375011	0.0035082	0.00206421	0.0038665	2.16456	2.43044	4.20041	2.33461	2.7825	0.0332036
P06744	G6PI_HUMAN	0.0774471	0.0785731	0.0812781	0.0982829	0.220781	0.209015	0.13593	0.160122	2.85074	2.66013	1.67241	1.62919	2.20312	0.0332583
P18206	VINC_HUMAN	0.0467781	0.0412222	0.0412053	0.0412063	0.095769	0.0699108	0.05147	0.0624554	2.0473	1.69595	1.24911	1.51568	1.62701	0.0332586
P32119	PRDX2_HUMAN	0.0291662	0.0295231	0.023619	0.0248852	0.0659654	0.0475819	0.031456	0.0424894	2.26171	1.61168	1.33181	1.70741	1.72815	0.0334296
O75874	IDHC_HUMAN	0.00754745	0.00730737	0.00755599	0.00995103	0.0148385	0.0116814	0.00956497	0.0141138	1.96603	1.59858	1.26588	1.41832	1.5622	0.033621
P13929	ENOB_HUMAN	0.000274245	0.000344149	0.000249571	0.000446499	0.00105446	0.000704263	0.000669051	0.000862196	3.84496	2.04639	2.6808	1.93101	2.62579	0.0341059
Q9UKK9	NUDT5_HUMAN	0.0127379	0.010435	0.0113121	0.0115476	0.0261419	0.0218046	0.0142718	0.0178504	2.05229	2.08957	1.26164	1.54582	1.73733	0.0351733
P62495	ERF1_HUMAN	0.00939425	0.0115163	0.00642412	0.00742057	0.01792	0.0128745	0.0120914	0.0136216	1.90755	1.11794	1.8822	1.83565	1.68583	0.0364554
Q53H82	LACB2_HUMAN	0.000484899	0.000484181	0.000718321	0.000335523	0.00159882	0.00142559	0.00117866	0.00148935	3.29722	2.94432	1.64086	4.43891	3.08033	0.0364841
P33316	DUT_HUMAN	0.00741816	0.00803536	0.00693272	0.00758355	0.0187652	0.0149812	0.00922309	0.013859	2.52962	1.8644	1.33037	1.8275	1.88797	0.0365546
P02771	FETA_HUMAN	0.000930094	0.000693746	0.00132922	0.00194412	0.000798397	0.000342991	0.000258682	0.000419004	0.858405	0.494404	0.194612	0.215524	0.440736	0.0366036
P13693	TCTP_HUMAN	0.00217318	0.00260161	0.00231312	0.00260319	0.0085783	0.00656991	0.00484593	0.00512293	3.94734	2.52533	2.09498	1.96794	2.6339	0.0367428
P40926	MDHM_HUMAN	0.0338247	0.0319126	0.0268876	0.0321375	0.111349	0.0644202	0.0467007	0.0636754	3.29194	2.01865	1.73689	1.98134	2.2572	0.0371115
P30740	ILEU_HUMAN	0.00379948	0.00258904	0.00453991	0.00478755	0.00771638	0.00632418	0.00626601	0.00746363	2.0309	2.44267	1.38021	1.55897	1.85319	0.0378278
O76061	STC2_HUMAN	0.00348822	0.00230591	0.00364152	0.00479548	0.00498572	0.00342252	0.00413683	0.00568142	1.4293	1.48424	1.13602	1.18475	1.30858	0.0380247
P14735	IDE_HUMAN	0.00107668	0.00174356	0.000933063	0.00124324	0.000795151	5.59517e-05	0.000550686	0.000598565	0.738521	0.0320905	0.590192	0.481456	0.460565	0.0382668
P25787	PSA2_HUMAN	0.0111021	0.0184862	0.00450174	0.00456574	0.0308297	0.0267683	0.014204	0.00925558	2.77693	1.44802	3.15522	2.02718	2.35184	0.0383215
P13797	PLST_HUMAN	0.0662201	0.0560231	0.0501834	0.054144	0.133295	0.0946621	0.0572567	0.0944875	2.01291	1.6897	1.14095	1.74512	1.64717	0.038408
P78330	SERB_HUMAN	0.00245978	0.00211611	0.00267349	0.00275165	0.00650185	0.0050412	0.00386125	0.00445333	2.64326	2.38229	1.44427	1.61842	2.02206	0.0389525
P50395	GDIB_HUMAN	0.0390439	0.0385223	0.0373928	0.0404113	0.10338	0.0804793	0.0475214	0.079086	2.64778	2.08916	1.27087	1.95703	1.99121	0.0393927
P21333	FLNA_HUMAN	0.0940141	0.176347	0.072723	0.0644049	0.0743838	0.0515243	0.0552261	0.0361525	0.791199	0.292175	0.759404	0.561332	0.601027	0.0402105
P17174	AATC_HUMAN	0.0299296	0.0269704	0.0322971	0.0289735	0.0596132	0.0541547	0.0368632	0.0476726	1.99178	2.00793	1.14138	1.64539	1.69662	0.0415353
P40925	MDHC_HUMAN	0.0329778	0.0340041	0.0318821	0.0326071	0.0817603	0.0692685	0.0375704	0.0640533	2.47925	2.03707	1.17842	1.96439	1.91478	0.0430475
Q9UMY4	SNX12_HUMAN	0.00215223	0.00172925	0.000907833	0.00174087	0.00398693	0.00255486	0.00259114	0.00317429	1.85246	1.47744	2.85421	1.82339	2.00187	0.0431605
Q9Y281	COF2_HUMAN	0.00511764	0.00529267	0.00450775	0.00620088	0.013133	0.00948999	0.00683785	0.00930232	2.56622	1.79304	1.51691	1.50016	1.84408	0.0431659
P01130	LDLR_HUMAN	0.0024386	0.00261464	0.00161835	0.00373205	0.00162716	0.000663581	0.00136561	0.00210875	0.667254	0.253794	0.843832	0.565038	0.58248	0.0433039
O75369	FLNB_HUMAN	0.0201664	0.0341721	0.0161187	0.0178495	0.0184398	0.012968	0.0104042	0.00997255	0.914385	0.379491	0.645475	0.558701	0.624513	0.0433593
Q09028	RBBP4_HUMAN	0.00292594	0.00360977	0.00281596	0.00224661	0.00577584	0.00585919	0.0032428	0.0046885	1.97401	1.62315	1.15158	2.08692	1.70892	0.043423
P26885	FKBP2_HUMAN	0.00188099	0.00163343	0.00329653	0.00374076	0.00654356	0.00395445	0.00561732	0.00685879	3.47878	2.42095	1.70401	1.83353	2.35932	0.0437016
P25786	PSA1_HUMAN	0.00687168	0.0100732	0.0050588	0.00427986	0.0220389	0.0186903	0.00812268	0.00890791	3.20721	1.85545	1.60565	2.08135	2.18742	0.0437771
Q14697	GANAB_HUMAN	0.013128	0.0157997	0.00687663	0.0103026	0.0086254	0.00330478	0.00574702	0.00537934	0.657022	0.209167	0.835732	0.522133	0.556013	0.0438288
Q15819	UB2V2_HUMAN	0.00120566	0.00142063	0.00130112	0.00178806	0.00435476	0.00264266	0.00284223	0.00338473	3.61194	1.8602	2.18444	1.89296	2.38739	0.0441893
P49459	UBE2A_HUMAN	0.000688049	0.000668307	0.000761515	0.000682031	0.00152784	0.00132827	0.00096449	0.00099965	2.22054	1.98751	1.26654	1.4657	1.73507	0.0453612
P49589	SYCC_HUMAN	0.000357531	0.000164759	8.91854e-05	0.000642168	0.00178049	0.00118057	0.000658015	0.00108925	4.97995	7.16541	7.37806	1.69621	5.30491	0.0470269
Q14847	LASP1_HUMAN	0.00586314	0.00550447	0.00576517	0.00491866	0.0131392	0.0107468	0.00696979	0.00758981	2.24099	1.95238	1.20895	1.54306	1.73634	0.04757
P31946	1433B_HUMAN	0.00780803	0.010059	0.0106635	0.00921574	0.0447618	0.0394361	0.0198947	0.0279359	5.73279	3.92048	1.86569	3.03132	3.63757	0.0480335
Q15181	IPYR_HUMAN	0.0108494	0.00932939	0.00818499	0.0083145	0.0193688	0.0115531	0.00976304	0.0134251	1.78525	1.23835	1.1928	1.61466	1.45776	0.0504747
O76003	GLRX3_HUMAN	0.00709078	0.00702301	0.0057959	0.00678141	0.0117465	0.00801044	0.00720827	0.0110289	1.65658	1.1406	1.24368	1.62634	1.4168	0.0505413
P25788	PSA3_HUMAN	0.00696676	0.0133769	0.00497804	0.00393492	0.0285755	0.0237695	0.0118539	0.00864649	4.1017	1.77691	2.38124	2.19737	2.61431	0.0510697
Q9NX46	ARHL2_HUMAN	0.000520974	0.000338815	0.00081225	0.000231114	0.00122565	0.00101729	0.00110412	0.000878341	2.3526	3.00249	1.35934	3.80047	2.62873	0.0511119
P51858	HDGF_HUMAN	0.00411638	0.00828057	0.00341527	0.00186733	0.0141513	0.0124284	0.00778253	0.00778852	3.43781	1.50091	2.27874	4.17094	2.8471	0.052939
O95831	AIFM1_HUMAN	0.000170153	0.000164413	0.00036414	0.00035036	0.00115435	0.000812752	0.000839546	0.000971391	6.78416	4.94336	2.30556	2.77255	4.20141	0.0535932
P26368	U2AF2_HUMAN	0.00694671	0.0102766	0.0036501	0.0037064	0.0040613	0.00237656	0.00289332	0.00288635	0.584636	0.231258	0.792669	0.778747	0.596828	0.054015
P30041	PRDX6_HUMAN	0.0296481	0.0423063	0.0192233	0.0211238	0.0692881	0.057879	0.0715513	0.0804553	2.33702	1.36809	3.72212	3.80875	2.80899	0.0540206
P39748	FEN1_HUMAN	0.00219268	0.00314282	0.00139696	0.00176887	0.00151477	0.000741554	0.00123223	0.000899947	0.690829	0.235952	0.882084	0.508769	0.579408	0.0550734
P06753	TPM3_HUMAN	0.000726258	0.00165267	0.000817307	0.000372272	0.00336433	0.00305025	0.00207821	0.000903598	4.63242	1.84565	2.54275	2.42725	2.86202	0.0552161
P62942	FKB1A_HUMAN	0.00194261	0.000784169	0.0016261	0.00165152	0.0057483	0.00460112	0.00434545	0.0039083	2.95907	5.86751	2.67231	2.36649	3.46635	0.0555671
P68402	PA1B2_HUMAN	0.00261621	0.00350505	0.00188565	0.00181703	0.002012	0.00131666	0.0015688	0.00137822	0.76905	0.375646	0.83197	0.758502	0.683792	0.055831
Q14914	PTGR1_HUMAN	0.00357393	0.00223371	0.00223244	0.00434036	0.00860916	0.0053006	0.0027751	0.00671769	2.40888	2.373	1.24308	1.54772	1.89317	0.056015
P49321	NASP_HUMAN	0.0019059	0.00477368	0.00152077	0.00106482	0.0063729	0.00554203	0.00368222	0.00355203	3.34378	1.16096	2.42129	3.33581	2.56546	0.0560889
P09417	DHPR_HUMAN	0.0012908	0.000414413	0.00110966	0.00141478	0.00396973	0.00146634	0.00332219	0.00148333	3.0754	3.53836	2.99388	1.04846	2.66402	0.0569331
Q14126	DSG2_HUMAN	0.019184	0.013072	0.0155974	0.0179406	0.0315037	0.0286911	0.0173831	0.0304414	1.64218	2.19485	1.11449	1.69679	1.66208	0.0577677
P49720	PSB3_HUMAN	0.0029848	0.00586876	0.00143315	0.00178402	0.0138499	0.0101667	0.00406041	0.00411805	4.64015	1.73234	2.83321	2.3083	2.8785	0.0582439
Q00688	FKBP3_HUMAN	9.02472e-05	3.54213e-05	3.80392e-05	0.00032387	0.00118568	0.00075303	0.000647667	0.000627996	13.1381	21.2592	17.0263	1.93904	13.3407	0.0587785
P45974	UBP5_HUMAN	0.00451032	0.00577878	0.00297841	0.00337513	0.00384676	0.0028755	0.00265503	0.00234346	0.852881	0.497596	0.891424	0.694333	0.734058	0.0591855
Q99436	PSB7_HUMAN	0.00493489	0.00944148	0.00353455	0.00214841	0.0138882	0.0122205	0.00634918	0.0039406	2.8143	1.29434	1.79632	1.83419	1.93478	0.0605025
O60869	EDF1_HUMAN	0.00086848	0.00128592	0.000841684	0.00185423	0.00433568	0.00328332	0.00312095	0.00280119	4.99226	2.55328	3.70798	1.5107	3.19106	0.0613387
P12955	PEPD_HUMAN	0.00360682	0.0031753	0.0034576	0.00357122	0.00666959	0.0067025	0.00363941	0.00579278	1.84916	2.11082	1.05258	1.62207	1.65866	0.0613577
P55145	MANF_HUMAN	0.000779697	0.00062241	0.00113613	0.00149846	0.00308079	0.00170602	0.00186282	0.00273062	3.95126	2.74099	1.63962	1.82228	2.53854	0.0620726
P07686	HEXB_HUMAN	0.0204167	0.0283426	0.0186712	0.022153	0.0185934	0.0110755	0.0118309	0.0172541	0.910696	0.390772	0.633642	0.778863	0.678493	0.0631496
Q9NTK5	OLA1_HUMAN	0.00217715	0.00186044	0.00191729	0.00212136	0.00385456	0.00280708	0.0019686	0.00402814	1.77046	1.50883	1.02676	1.89885	1.55123	0.0645775
P05121	PAI1_HUMAN	0.0123468	0.0105003	0.0058738	0.0106167	0.00727317	0.00584578	0.00553922	0.00887034	0.589071	0.556723	0.943039	0.835508	0.731085	0.0647968
O94760	DDAH1_HUMAN	0.00309714	0.00288369	0.000912962	0.00178341	0.00585692	0.00548902	0.00421381	0.00503376	1.89108	1.90347	4.61553	2.82255	2.80816	0.0666248
P30153	2AAA_HUMAN	0.000162838	0.000325535	0.000142382	2.9405e-05	0.000583412	0.000341787	0.000427401	7.27903e-05	3.58278	1.04992	3.00179	2.47544	2.52748	0.0668211
Q9Y3C8	UFC1_HUMAN	0.00168391	0.00135513	0.000623531	0.00147447	0.00355403	0.00277526	0.00277868	0.00305154	2.11058	2.04797	4.45636	2.06958	2.67112	0.0674288
Q9Y2T7	YBOX2_HUMAN	0.000149003	0.000105149	6.65627e-05	2.25352e-05	0.000777566	0.000458635	0.000543006	3.45739e-05	5.21846	4.36176	8.15781	1.53422	4.81806	0.0678297
P63279	UBC9_HUMAN	0.00301922	0.00319154	0.00285211	0.00361384	0.00943795	0.0074738	0.0048023	0.00473445	3.12596	2.34176	1.68377	1.31009	2.11539	0.0679799
P06132	DCUP_HUMAN	0.00376639	0.00355674	0.00415492	0.00436096	0.00872966	0.00770583	0.00417708	0.00781219	2.31778	2.16654	1.00533	1.79139	1.82026	0.0680469
Q96DG6	CMBL_HUMAN	0.00238242	0.00196302	0.00212724	0.00228861	0.0028879	0.00254611	0.00269019	0.00418883	1.21217	1.29704	1.26464	1.8303	1.40104	0.0688726
Q07955	SRSF1_HUMAN	0.00690305	0.0117161	0.00346104	0.00258919	0.00223234	0.00148648	0.0032779	0.00158984	0.323385	0.126874	0.947084	0.614031	0.502844	0.0688855
Q15436	SC23A_HUMAN	0.000153988	9.62093e-05	0.000171263	5.42577e-05	0.000472482	0.000356593	0.000164093	0.000152958	3.0683	3.70643	0.958135	2.8191	2.63799	0.0692876
P00491	PNPH_HUMAN	0.0355693	0.0329086	0.0353664	0.0429287	0.102691	0.0886652	0.0457677	0.0669053	2.88707	2.69428	1.2941	1.55852	2.10849	0.0692889
P28074	PSB5_HUMAN	0.00516648	0.0104542	0.00364128	0.0043383	0.0232434	0.0211531	0.00973457	0.00742097	4.49888	2.0234	2.67339	1.71057	2.72656	0.0697147
P42771	CD2A1_HUMAN	0.00104228	0.000705984	0.000951974	0.0012628	0.000823781	2.21954e-05	0.00072538	0.000598486	0.790364	0.031439	0.761975	0.473936	0.514429	0.0703517
P30040	ERP29_HUMAN	0.00382621	0.0036466	0.00412415	0.00418753	0.00960324	0.00477325	0.00612773	0.00685167	2.50986	1.30896	1.48582	1.63621	1.73521	0.0703674
P46926	GNPI1_HUMAN	0.00459359	0.00425698	0.00371416	0.0051185	0.00875032	0.00797841	0.0039494	0.00709564	1.9049	1.87419	1.06334	1.38627	1.55718	0.0710549
O00764	PDXK_HUMAN	0.00269662	0.00265558	0.000801219	0.00158391	0.00470485	0.00329165	0.00253388	0.00390543	1.74472	1.23952	3.16253	2.46569	2.15312	0.0710573
Q9UNN8	EPCR_HUMAN	0.00970466	0.00901728	0.00604033	0.00666482	0.0143304	0.0130002	0.0102044	0.0182419	1.47665	1.4417	1.68938	2.73704	1.83619	0.0713643
P48506	GSH1_HUMAN	0.000806681	0.00115848	0.000706351	0.000888038	0.00154946	0.00137091	0.000853396	0.00140354	1.92078	1.18336	1.20818	1.58049	1.4732	0.073212
Q16719	KYNU_HUMAN	0.0096081	0.0129449	0.00936046	0.0113609	0.028772	0.0231804	0.0108687	0.024954	2.99456	1.7907	1.16113	2.19649	2.03572	0.0739946
P07237	PDIA1_HUMAN	0.0331688	0.0529826	0.0200375	0.0193231	0.085376	0.0509742	0.0535523	0.0389305	2.57398	0.962093	2.6726	2.01471	2.05585	0.0743263
Q9P246	STIM2_HUMAN	0.000138333	0.000107892	8.13545e-05	0.00165314	0.00258675	0.00154127	0.00195641	0.00102413	18.6995	14.2853	24.0479	0.619505	14.413	0.0753042
P23284	PPIB_HUMAN	0.123759	0.127358	0.147892	0.150192	0.208483	0.151307	0.162634	0.216254	1.68459	1.18804	1.09968	1.43986	1.35304	0.0753098
Q9Y237	PIN4_HUMAN	0.000146345	0.0002941	0.00031134	0.000200719	0.000905375	0.00082153	0.000560705	0.000660719	6.18658	2.79337	1.80094	3.29176	3.51816	0.0754638
P13473	LAMP2_HUMAN	0.00203168	0.00163943	0.00103319	0.00119562	0.00291595	0.002138	0.00155617	0.00285965	1.43524	1.30411	1.50619	2.39176	1.65933	0.0762274
O75822	EIF3J_HUMAN	0.00154463	0.00375648	0.000857829	0.00101262	0.00476448	0.00365044	0.00316375	0.0024765	3.08455	0.971772	3.6881	2.44563	2.54751	0.0767906
Q96FW1	OTUB1_HUMAN	0.00798114	0.00718989	0.00568178	0.00630485	0.0092632	0.00719544	0.00616245	0.00736512	1.16064	1.00077	1.0846	1.16817	1.10354	0.0771656
P49721	PSB2_HUMAN	0.0116274	0.0219456	0.00954461	0.00823126	0.0443355	0.0375887	0.0189494	0.0145079	3.81302	1.71281	1.98536	1.76254	2.31843	0.0784675
Q9Y6N7	ROBO1_HUMAN	0.00278561	0.00158329	0.00203373	0.00211447	0.00417568	0.00339148	0.00211903	0.00364627	1.49901	2.14205	1.04194	1.72444	1.60186	0.0786738
O14818	PSA7_HUMAN	0.0103956	0.0215581	0.00722024	0.00651549	0.0365052	0.0292994	0.0141675	0.0128697	3.51159	1.35909	1.96219	1.97524	2.20203	0.079305
P16930	FAAA_HUMAN	0.00208516	0.00131048	0.00221766	0.00238331	0.00323103	0.00320042	0.00259211	0.00389817	1.54954	2.44217	1.16885	1.63562	1.69904	0.0795708
Q92598	HS105_HUMAN	0.00367542	0.0083418	0.00357844	0.00367893	0.0113332	0.00971709	0.00659757	0.00755811	3.08351	1.16487	1.8437	2.05443	2.03663	0.079708
Q96CX2	KCD12_HUMAN	0.0079445	0.00544982	0.00632151	0.0071496	0.0106245	0.00891365	0.00679315	0.00862023	1.33734	1.63558	1.07461	1.20569	1.31331	0.0797268
P20618	PSB1_HUMAN	0.013008	0.0282195	0.0103123	0.0086078	0.0472749	0.0423698	0.0198724	0.0161639	3.63431	1.50143	1.92706	1.87782	2.23516	0.0807225
Q9GZP4	PITH1_HUMAN	0.00169842	0.00108328	0.000381414	0.00134309	0.00216283	0.00218786	0.00119015	0.00227042	1.27344	2.01966	3.12037	1.69045	2.02598	0.0807652
P46108	CRK_HUMAN	0.000144088	0.000265653	8.3408e-05	0.000230114	0.000793807	0.000452045	0.000429976	0.000466977	5.50918	1.70164	5.15509	2.02933	3.59881	0.0814675
O75223	GGCT_HUMAN	0.00460872	0.00181564	0.0037488	0.00386925	0.0105924	0.0102634	0.00783293	0.0100205	2.29833	5.65276	2.08945	2.58978	3.15758	0.0821653
Q15417	CNN3_HUMAN	0.00081197	0.000690262	0.000330398	0.000431606	0.00106078	0.000958758	0.000745896	0.000592423	1.30643	1.38898	2.25757	1.3726	1.58139	0.0823895
Q9H299	SH3L3_HUMAN	0.000373992	0.000119047	0.000158532	0.000853295	0.00322643	0.00299476	0.00326117	0.00235853	8.62701	25.1561	20.5711	2.76402	14.2795	0.0830824
P25789	PSA4_HUMAN	0.0191687	0.0388217	0.0160721	0.0112138	0.0616868	0.0522894	0.0275519	0.0211464	3.21811	1.34691	1.71426	1.88576	2.04126	0.0838183
Q9BYT8	NEUL_HUMAN	0.00153246	0.00152173	0.00145337	0.001427	0.00130718	0.001223	0.000621199	0.00122677	0.852999	0.803692	0.427419	0.859686	0.735949	0.0840314
P17655	CAN2_HUMAN	0.00101159	0.00172126	0.00059111	0.000339058	0.0020763	0.00151877	0.00146041	0.000903259	2.05252	0.882361	2.47062	2.66403	2.01738	0.0840858
P28072	PSB6_HUMAN	0.00573434	0.0133222	0.00456492	0.00390738	0.0168035	0.0161515	0.00934516	0.00615565	2.93032	1.21237	2.04717	1.57539	1.94131	0.0850505
P21980	TGM2_HUMAN	0.000362639	0.000881785	0.000244815	7.12765e-05	0.000175036	3.07584e-05	0.000254431	2.0697e-05	0.482673	0.034882	1.03928	0.290376	0.461802	0.0858656
P04179	SODM_HUMAN	0.000697751	0.000449305	0.000141895	0.000273903	0.00154531	0.000986061	0.000954483	0.000993155	2.2147	2.19464	6.72669	3.62594	3.69049	0.0858947
P35241	RADI_HUMAN	0.0060789	0.00848322	0.00882083	0.00545975	0.0238446	0.0197544	0.0092391	0.0145552	3.92252	2.32864	1.04742	2.6659	2.49112	0.0859182
P07711	CATL1_HUMAN	0.0188266	0.0236909	0.0183514	0.0213719	0.01543	0.0105767	0.0117861	0.02063	0.819586	0.446446	0.642242	0.965288	0.718391	0.0868733
P19623	SPEE_HUMAN	0.00692348	0.00832212	0.00478377	0.00485662	0.00458179	0.00295673	0.00471956	0.00341559	0.661775	0.355286	0.986577	0.703285	0.676731	0.0875208
P15531	NDKA_HUMAN	0.00654447	0.00648262	0.00727991	0.0118938	0.037199	0.0293931	0.0130365	0.0214813	5.68404	4.53413	1.79075	1.8061	3.45376	0.0882213
P43034	LIS1_HUMAN	0.00105148	0.00232678	0.00074085	0.000839781	0.00270209	0.00218343	0.00140855	0.00163178	2.56981	0.938393	1.90126	1.9431	1.83814	0.0885034
Q9Y547	IFT25_HUMAN	0.00147283	0.00170407	0.00126152	0.00129469	0.00207683	0.00199155	0.00171567	0.00274394	1.41009	1.1687	1.36	2.11938	1.51454	0.0899646
P16083	NQO2_HUMAN	0.00122209	0.000607956	0.00110324	0.0023409	0.00388953	0.00369991	0.00265901	0.00411254	3.18268	6.08582	2.41019	1.75682	3.35888	0.0899678
P68363	TBA1B_HUMAN	0.0211934	0.0316034	0.0147588	0.0120015	0.0139369	0.00681746	0.014347	0.00760836	0.657608	0.215719	0.972102	0.63395	0.619845	0.0917181
P61981	1433G_HUMAN	0.0149366	0.0249669	0.0254585	0.0243471	0.0638083	0.0618722	0.0352288	0.0479077	4.27194	2.47816	1.38377	1.9677	2.52539	0.0920078
P15311	EZRI_HUMAN	0.023572	0.025401	0.0268797	0.0305351	0.0848919	0.0673843	0.0340652	0.0497479	3.60138	2.65282	1.26732	1.6292	2.28768	0.0922522
P60660	MYL6_HUMAN	0.00296774	0.00476755	0.00358198	0.00268304	0.00307394	0.00209211	0.00249655	0.00109137	1.03578	0.438823	0.696976	0.406765	0.644587	0.092528
P60900	PSA6_HUMAN	0.00953701	0.0205863	0.00720872	0.00647014	0.0323974	0.0278299	0.0137073	0.0111328	3.39702	1.35187	1.90149	1.72064	2.09275	0.0932629
P11142	HSP7C_HUMAN	0.142561	0.185874	0.13435	0.148362	0.27192	0.211703	0.155197	0.234923	1.9074	1.13896	1.15516	1.58345	1.44624	0.0948215
P10586	PTPRF_HUMAN	0.00862186	0.00700066	0.00627563	0.00787807	0.0175523	0.013933	0.00528363	0.0143828	2.03579	1.99025	0.841927	1.82568	1.67341	0.0960388
P25398	RS12_HUMAN	0.00286522	0.00296492	0.00216655	0.00225366	0.00273415	0.00188121	0.00200788	0.00174683	0.954252	0.634489	0.926762	0.775107	0.822653	0.0963453
Q06830	PRDX1_HUMAN	0.0368746	0.0338053	0.0301169	0.0346951	0.0720172	0.0528382	0.0346501	0.0403007	1.95303	1.56302	1.15052	1.16157	1.45703	0.0966652
Q5TFE4	NT5D1_HUMAN	0.00126168	0.00163702	0.00300552	0.00174562	0.00239048	0.00352667	0.00252795	0.00430674	1.89467	2.15432	0.8411	2.46717	1.83932	0.0976568
Q9Y266	NUDC_HUMAN	0.00308825	0.00728166	0.00173417	0.00247426	0.0114373	0.00921702	0.00712384	0.00416443	3.70348	1.26578	4.10792	1.6831	2.69007	0.0981158
Q9H074	PAIP1_HUMAN	0.00121804	0.00103822	0	0.000970435	0.00193863	0.00166361	0.00155789	0.00110967	1.59161	1.60237	#DIV/0!	1.14348	#DIV/0!	0.0983509
O60568	PLOD3_HUMAN	0.00676275	0.00956632	0.00905333	0.0152304	0.00732499	0.00382785	0.00480985	0.00844523	1.08314	0.400138	0.53128	0.554498	0.642263	0.0983519
P35080	PROF2_HUMAN	0.000213751	0.000283872	0.000124789	0.000813232	0.00155104	0.00143299	0.000228774	0.00170012	7.25628	5.04803	1.83329	2.09057	4.05704	0.0988396
P24534	EF1B_HUMAN	0.00896508	0.0127776	0.00736983	0.005885	0.0178435	0.0114903	0.0132755	0.00907997	1.99033	0.89925	1.80134	1.5429	1.55846	0.10072
P14543	NID1_HUMAN	0.000815434	0.0012007	0.000474651	0.000660238	0.000692375	0.000405825	0.000414856	3.06788e-05	0.849088	0.337991	0.874023	0.0464663	0.526892	0.101281
Q9BSJ8	ESYT1_HUMAN	0.000104335	0.00036406	8.90575e-05	0.000141614	0.00095038	0.000646758	0.000731199	0.000359557	9.10893	1.77651	8.21041	2.53899	5.40871	0.102164
P62258	1433E_HUMAN	0.03341	0.0551897	0.0492932	0.0469386	0.157639	0.139005	0.0642457	0.101721	4.71832	2.51868	1.30334	2.16711	2.67686	0.104302
P67936	TPM4_HUMAN	0.000127556	0.000259166	7.01436e-05	0.00011955	0.000584963	0.000680987	0.000687215	0.000308678	4.58593	2.62761	9.79726	2.582	4.8982	0.105462
P27797	CALR_HUMAN	0.0161031	0.0327799	0.0177545	0.0147168	0.0617263	0.0364607	0.0455315	0.0265135	3.83319	1.11229	2.56451	1.80159	2.32789	0.107106
P26447	S10A4_HUMAN	0.00109214	0.00145974	0.00108764	0.00134851	0.00489667	0.00344512	0.0021615	0.00181719	4.48356	2.36008	1.98733	1.34755	2.54463	0.107536
P52888	THOP1_HUMAN	0.00297543	0.001952	0.00237755	0.0032598	0.0060721	0.00562338	0.00258166	0.00492079	2.04075	2.88082	1.08585	1.50954	1.87924	0.107618
P63104	1433Z_HUMAN	0.0135623	0.0262199	0.0217579	0.0296157	0.100571	0.0931232	0.0444944	0.0673716	7.41546	3.55163	2.04498	2.27486	3.82173	0.107897
Q15717	ELAV1_HUMAN	0.00178855	0.00123492	0.00119706	0.00168058	0.00180409	0.000902765	0.001076	0.00116621	1.00869	0.731029	0.89887	0.693933	0.83313	0.108092
P49327	FAS_HUMAN	0.0138634	0.0200714	0.00854174	0.010101	0.0101207	0.00945575	0.00877591	0.00751072	0.730033	0.471106	1.02742	0.743559	0.743028	0.108811
P09651	ROA1_HUMAN	0.023308	0.0205962	0.0185275	0.0262304	0.0655164	0.0393792	0.0230899	0.0338971	2.8109	1.91197	1.24625	1.29229	1.81535	0.111542
Q13907	IDI1_HUMAN	0.00247836	0.00417304	0.00246321	0.0020924	0.00552513	0.00517019	0.00271383	0.00356419	2.22935	1.23895	1.10175	1.7034	1.56836	0.112275
Q9UQ80	PA2G4_HUMAN	0.0182328	0.0228458	0.0161912	0.0140777	0.0341744	0.0229226	0.0218152	0.0321307	1.87434	1.00336	1.34735	2.28238	1.62686	0.11317
Q9NR12	PDLI7_HUMAN	0.000876507	0.00118192	0.000439827	0.00066674	0.000829337	0.000483058	4.11212e-05	0.000548532	0.946184	0.408705	0.093494	0.822708	0.567773	0.113953
Q13162	PRDX4_HUMAN	0.00476113	0.00724	0.00623933	0.00535965	0.00524408	0.00295263	0.00315718	0.00342162	1.10144	0.407822	0.506013	0.638404	0.663419	0.115894
Q15149	PLEC_HUMAN	0.0118855	0.016546	0.00749208	0.00841757	0.0243595	0.0139642	0.0140453	0.0127978	2.04953	0.84396	1.87469	1.52037	1.57214	0.121081
Q16181	SEPT7_HUMAN	0.000352515	0.000172575	0.00033779	0.000338736	0.00123578	0.00090869	0.000720534	0.000336444	3.50561	5.26548	2.13308	0.993234	2.97435	0.121248
P62136	PP1A_HUMAN	0.000314601	0.00198784	0.00026935	0.000659243	0.00245262	0.00211711	0.00167343	0.0016078	7.79596	1.06503	6.21284	2.43885	4.37817	0.121367
Q08257	QOR_HUMAN	0.00301957	0.00203262	0.0035443	0.00299379	0.00555535	0.00509229	0.00341169	0.00438275	1.83978	2.50528	0.962586	1.46395	1.6929	0.122761
P61077	UB2D3_HUMAN	0.000991877	0.00117184	0.000958961	0.00114367	0.00214674	0.00152172	0.000956409	0.00191727	2.16432	1.29858	0.997339	1.67641	1.53416	0.124049
P26038	MOES_HUMAN	0.0754814	0.135263	0.120997	0.103169	0.371442	0.324999	0.145121	0.226425	4.92098	2.40272	1.19937	2.1947	2.67944	0.124114
Q86UP2	KTN1_HUMAN	0.000488082	0.00113291	0.000152886	0.000644738	0.00239807	0.00147415	0.000295238	0.0016017	4.91325	1.30121	1.9311	2.48427	2.65746	0.12674
P00918	CAH2_HUMAN	0.0018061	0.000581788	0.00175891	0.00164143	0.00378366	0.00368444	0.00326216	0.00414753	2.09493	6.33296	1.85465	2.52678	3.20233	0.12754
P28066	PSA5_HUMAN	0.00844946	0.0176128	0.00661038	0.00675347	0.0310109	0.0257827	0.0122131	0.00969419	3.67017	1.46386	1.84757	1.43544	2.10426	0.128746
Q9Y3B8	ORN_HUMAN	0.00351971	0.0009916	0.00263795	0.00297103	0.0060393	0.00483652	0.00504343	0.00546757	1.71585	4.87749	1.91188	1.84029	2.58638	0.129707
P22392	NDKB_HUMAN	0.0100124	0.0123841	0.0142349	0.0143167	0.0389195	0.0308659	0.0136324	0.0255506	3.88714	2.49239	0.957675	1.78467	2.28047	0.131088
Q9Y2T3	GUAD_HUMAN	0.00264801	0.00360616	0.00214111	0.0031936	0.00556476	0.0046534	0.00234283	0.00422691	2.10149	1.2904	1.09421	1.32356	1.45241	0.134551
P31948	STIP1_HUMAN	0.0121892	0.0157733	0.0103614	0.0103967	0.0253873	0.0180726	0.0124102	0.0139371	2.08277	1.14577	1.19774	1.34052	1.4417	0.135385
Q16222	UAP1_HUMAN	0.000594966	0.000484237	0.000349408	0.000370854	0.000799775	0.000632366	0.00034823	0.000715178	1.34424	1.3059	0.996629	1.92846	1.39381	0.135985
Q14116	IL18_HUMAN	0.00225541	0.00328527	0.00227431	0.00260122	0.00212275	0.00263618	1.97694e-05	0.001563	0.941181	0.802425	0.00869249	0.600874	0.588293	0.138786
P08107	HSP71_HUMAN	0.0586798	0.0706368	0.0463994	0.0483571	0.0943679	0.0655181	0.0560095	0.082633	1.60818	0.927535	1.20712	1.70881	1.36291	0.138818
P56537	IF6_HUMAN	0.00467994	0.00383646	0.00317419	0.00320022	0.00662066	0.00415466	0.00360673	0.00622524	1.41469	1.08294	1.13627	1.94525	1.39479	0.139302
Q9NQ88	TIGAR_HUMAN	0.000384463	0.000551866	9.36209e-05	0.000516594	0.000952031	0.000560328	0.00044074	0.00101058	2.47626	1.01533	4.70771	1.95623	2.53888	0.144308
Q9NZL9	MAT2B_HUMAN	0.00348533	0.00348432	0.00601947	0.00587022	0.00969562	0.00848829	0.00542619	0.00787804	2.78184	2.43614	0.901441	1.34204	1.86536	0.146597
Q00610	CLH1_HUMAN	0.0214409	0.0358047	0.0150198	0.0163363	0.0183244	0.0111932	0.015532	0.00916152	0.854648	0.312618	1.0341	0.560809	0.690543	0.147383
P34932	HSP74_HUMAN	0.0173322	0.0259922	0.0227956	0.0179427	0.0432827	0.0388991	0.0211606	0.0286448	2.49725	1.49657	0.928275	1.59646	1.62964	0.147648
A6NDG6	PGP_HUMAN	0.00149117	0.00260269	0.00222403	0.00222622	0.00359862	0.00344073	0.00269507	0.00284358	2.41329	1.32199	1.2118	1.27731	1.5561	0.147689
Q05682	CALD1_HUMAN	0.00240442	0.00594205	0.00192658	0.001425	0.00713651	0.00557025	0.00326851	0.00237699	2.96808	0.937428	1.69654	1.66806	1.81753	0.147997
P61978	HNRPK_HUMAN	0.015394	0.0194012	0.00864218	0.00949588	0.0110887	0.00591923	0.00945207	0.00596175	0.720329	0.305096	1.09371	0.627824	0.686741	0.149052
Q9BRF8	CPPED_HUMAN	8.5606e-05	7.14932e-05	0.000284784	0.000278245	0.000582687	0.000588414	0.000335945	0.000451382	6.80661	8.23035	1.17965	1.62225	4.45971	0.149074
P28070	PSB4_HUMAN	0.000344761	0.00039097	0.00099579	0.000310686	0.0108458	0.00943863	0.00501784	0.000149182	31.4588	24.1416	5.03905	0.48017	15.2799	0.150724
P22234	PUR6_HUMAN	0.00379786	0.00543091	0.0047879	0.0038569	0.0136204	0.00932036	0.00548938	0.00628152	3.58632	1.71617	1.14651	1.62864	2.01941	0.15394
Q13155	AIMP2_HUMAN	0.00104208	0.0016374	0.000618591	0.000744772	0.00104339	0.000582034	0.000152235	0.000692811	1.00125	0.355463	0.2461	0.930232	0.633262	0.154787
Q9UHD1	CHRD1_HUMAN	0.00240387	0.000201234	0.00164436	0.00034274	0.00323135	0.00200773	0.00265246	0.00241899	1.34423	9.9771	1.61307	7.05781	4.99805	0.155544
P00390	GSHR_HUMAN	0.0136361	0.0140541	0.0160687	0.014609	0.0202444	0.0206035	0.014214	0.0178483	1.48462	1.46602	0.884575	1.22174	1.26424	0.155573
Q9UBT2	SAE2_HUMAN	0.00120345	0.000346558	0.000845514	0.000906106	0.00211439	0.00190028	0.00187082	0.00138022	1.75695	5.48329	2.21264	1.52325	2.74403	0.155615
P16152	CBR1_HUMAN	0.0253686	0.0203156	0.0176843	0.0218944	0.0277122	0.0212971	0.0214347	0.0354014	1.09238	1.04831	1.21208	1.61691	1.24242	0.158026
P05161	ISG15_HUMAN	0.00344731	0.000624182	0.00310092	0.0023407	0.00734068	0.00458559	0.00564731	0.00567496	2.1294	7.34656	1.82117	2.42447	3.4304	0.16085
Q8WVY7	UBCP1_HUMAN	0.000226258	7.68526e-05	0.000316993	0.000289522	0.000617741	0.000403334	0.000394029	0.000432272	2.73025	5.24815	1.24302	1.49305	2.67862	0.164296
Q9UBG0	MRC2_HUMAN	0.000850228	0.000370942	0.000515464	0.000813817	0.000968996	0.00063353	0.000520157	0.00102067	1.13969	1.7079	1.0091	1.25418	1.27772	0.164911
Q9H3K6	BOLA2_HUMAN	0.00068373	0.000282542	0.000657598	0.000775789	0.00147659	0.00115694	0.00105145	0.000785544	2.15962	4.09476	1.59892	1.01257	2.21647	0.166349
Q9Y696	CLIC4_HUMAN	0.00011292	5.98376e-05	0.000560061	0.000718061	0.000906978	0.00058242	0.000804449	0.000749625	8.03204	9.73334	1.43636	1.04396	5.06143	0.166762
P14314	GLU2B_HUMAN	0.000766133	0.00203686	0.000847959	0.00148983	0.0099988	0.00553277	0.00409086	0.00281336	13.051	2.71632	4.82436	1.88838	5.62002	0.168042
P63165	SUMO1_HUMAN	0.00149214	0.00380117	0.000922833	0.00257678	0.00444496	0.00393611	0.00425317	0.00343341	2.97892	1.0355	4.60882	1.33244	2.48892	0.169182
Q5VW32	BROX_HUMAN	0.000612467	0.000560035	0.000569771	0.000461138	0.000920356	0.000671781	0.000608405	0.00111282	1.5027	1.19953	1.06781	2.41321	1.54581	0.169577
P31947	1433S_HUMAN	0.00109339	0.000319246	0.00058878	0.000871029	0.00189402	0.00167077	0.00112623	0.00129418	1.73225	5.2335	1.91283	1.48581	2.5911	0.170093
O43813	LANC1_HUMAN	0.00628718	0.00759275	0.00567991	0.00563188	0.00953485	0.00801301	0.00549572	0.00846273	1.51655	1.05535	0.967572	1.50265	1.26053	0.170105
P04075	ALDOA_HUMAN	0.201064	0.19866	0.199841	0.232287	0.352007	0.265408	0.199993	0.256692	1.75072	1.33599	1.00076	1.10506	1.29813	0.170969
P01008	ANT3_HUMAN	0.00570276	0.0055381	0.00777134	0.0071918	0.00606868	0.00448903	0.00363444	0.00565665	1.06417	0.810572	0.467672	0.786541	0.782237	0.172821
P55884	EIF3B_HUMAN	0.002336	0.00517073	0.00151771	0.00123254	0.00223998	0.00100618	0.00154348	0.000312234	0.958894	0.194592	1.01698	0.253326	0.605948	0.172849
Q6ZMW2	ZN782_HUMAN	0.00172352	0.00257673	0.00149482	0.00186868	0.000794541	0.000521003	0.00186901	0.000880656	0.461	0.202196	1.25032	0.471272	0.596198	0.172979
P04792	HSPB1_HUMAN	0.0263604	0.0343702	0.0157408	0.0152522	0.0231973	0.0134038	0.0167497	0.0094138	0.880006	0.389984	1.0641	0.617211	0.737824	0.174232
O14672	ADA10_HUMAN	0.00146973	0.0016583	5.76097e-05	0.00153031	0.000472664	0.000336169	7.75154e-05	4.88069e-05	0.3216	0.202719	1.34553	0.0318935	0.475435	0.174548
P68104	EF1A1_HUMAN	0.0918797	0.128134	0.0732402	0.0641544	0.0660525	0.037752	0.0842641	0.0365022	0.718902	0.294628	1.15052	0.568974	0.683255	0.174627
P06703	S10A6_HUMAN	0.000276278	0.00464585	0.00033576	0.00294532	0.00666193	0.0058967	0.00655079	0.00377591	24.1132	1.26924	19.5103	1.282	11.5437	0.177239
P09622	DLDH_HUMAN	0.000767363	0.00118001	0.00105839	0.000913079	0.00241031	0.00136422	0.00113132	0.00183181	3.14103	1.1561	1.0689	2.00619	1.84306	0.178291
P09012	SNRPA_HUMAN	0.00205312	0.00244456	0.00137828	0.00133258	0.00204836	0.00138169	0.00135805	0.000946828	0.997679	0.565211	0.985324	0.710522	0.814684	0.179742
P80723	BASP1_HUMAN	0	8.47992e-05	4.17009e-05	0.000517632	0.0012683	0.00121046	0.000795831	0.000783645	#DIV/0!	14.2745	19.0843	1.5139	#DIV/0!	0.179931
O00299	CLIC1_HUMAN	0.0314979	0.0264809	0.0235703	0.0273942	0.0253004	0.0151924	0.0205712	0.0289642	0.803241	0.573712	0.87276	1.05731	0.826756	0.181428
Q99873	ANM1_HUMAN	0.0043297	0.0051673	0.00270096	0.00262035	0.00597773	0.00458877	0.00320187	0.00334765	1.38063	0.888039	1.18546	1.27756	1.18292	0.183073
P16070	CD44_HUMAN	0.00114983	0.00268086	0.00103703	0.00138481	0.0021993	0.00189326	0.00184977	0.00474933	1.91272	0.706211	1.78372	3.42959	1.95806	0.185715
Q8NBS9	TXND5_HUMAN	0.0116212	0.00963578	0.0115595	0.0141805	0.0191471	0.0124467	0.0121681	0.0143057	1.6476	1.29172	1.05264	1.00883	1.2502	0.185818
P07437	TBB5_HUMAN	0.00922405	0.0145156	0.00624403	0.0049085	0.00614831	0.00327564	0.00721183	0.00323636	0.666552	0.225663	1.155	0.659339	0.676638	0.187105
Q09666	AHNK_HUMAN	0.000370429	0.000534531	0.000321988	0.000276983	0.00111025	0.000629978	0.000387888	0.000426272	2.99721	1.17856	1.20467	1.53898	1.72985	0.18846
Q9NR45	SIAS_HUMAN	7.56553e-05	0.000986737	0.000115452	0.000403976	0.0016678	0.00127407	0.00101448	0.00131667	22.0448	1.29119	8.78705	3.25927	8.84557	0.192045
P07311	ACYP1_HUMAN	0.00101478	0.000153868	0.000280222	0.000568448	0.00159123	0.000106739	0.00114285	0.00141929	1.56807	0.693705	4.07837	2.49678	2.20923	0.193318
Q96TA1	NIBL1_HUMAN	0.00502863	0.00637623	0.00305631	0.00382635	0.00394256	0.00243329	0.00329418	0.00305974	0.784022	0.381619	1.07783	0.799651	0.76078	0.193582
P05231	IL6_HUMAN	0.00894389	0.0074338	0.00650006	0.00958927	0.00642148	0.00307249	0.00584293	0.0100936	0.717974	0.413313	0.898903	1.0526	0.770697	0.193634
O95782	AP2A1_HUMAN	0.00258675	0.0048196	0.00214324	0.00203514	0.00401647	0.00327519	0.00357712	0.00445757	1.55271	0.679557	1.66903	2.1903	1.5229	0.193851
Q9UHL4	DPP2_HUMAN	0.000287411	0.00109146	8.84644e-05	0.000818718	0.00102387	0.000579849	0.000491901	0.00138296	3.56237	0.531262	5.56044	1.68917	2.83581	0.194375
Q7Z5H4	VN1R5_HUMAN	0.00897256	0.0171683	0.00873888	0.0102674	0.00519478	0.00397584	0.0109538	0.00502407	0.578963	0.23158	1.25345	0.489325	0.63833	0.195474
Q15404	RSU1_HUMAN	0.0019925	0.000221948	0.000573799	0.00251726	0.00525916	0.00315059	0.00296776	0.00320319	2.63948	14.1952	5.17213	1.27249	5.81982	0.195816
O15305	PMM2_HUMAN	0.000411805	0.000157378	0.000681929	0.000697343	0.00125271	0.000957728	0.000954898	0.000744756	3.04201	6.08553	1.40029	1.06799	2.89895	0.196233
P61353	RL27_HUMAN	0.00259552	0.00324199	0.00012944	6.01232e-05	0.00187129	0.00112623	0.00284773	0.00113766	0.720968	0.347389	22.0004	18.9221	10.4977	0.1993
P05067	A4_HUMAN	0.00510551	0.0124417	0.00318948	0.00398304	0.0041121	0.00271087	0.00376607	0.00148186	0.805425	0.217887	1.18078	0.372044	0.644033	0.200833
Q96G03	PGM2_HUMAN	0.00226093	0.00344835	0.00100393	0.00246347	0.00359147	0.00278669	0.00240054	0.00333189	1.58849	0.808122	2.39115	1.35252	1.53507	0.202169
O75390	CISY_HUMAN	0.00331262	0.00298421	0.00238448	0.00196902	0.00514153	0.00230086	0.00313653	0.00311776	1.55211	0.771012	1.31539	1.58341	1.30548	0.202532
P62993	GRB2_HUMAN	0.00041329	0.000481529	0.000237704	9.44915e-05	0.00101873	0.000822843	0.000655395	0.00101069	2.46494	1.70881	2.75719	10.6961	4.40675	0.204496
P30480	1B42_HUMAN	0.00102881	0.00114358	0.00256386	0.00185322	0.003464	0.00229004	0.00223177	0.0023785	3.36701	2.00252	0.870471	1.28344	1.88086	0.206211
Q15365	PCBP1_HUMAN	0.00280171	0.00344411	0.00174704	0.00193318	0.00224566	0.00108181	0.00196044	0.00134152	0.801533	0.314104	1.12215	0.693943	0.732933	0.20729
P23588	IF4B_HUMAN	0.00427261	0.00906852	0.0040828	0.00424262	0.0101941	0.00829314	0.00737946	0.00456544	2.38592	0.914497	1.80745	1.07609	1.54599	0.207423
O15067	PUR4_HUMAN	0.00600693	0.00551376	0.00379732	0.00405084	0.00754748	0.0053275	0.00391078	0.00579691	1.25646	0.96622	1.02988	1.43104	1.1709	0.207738
O43670	ZN207_HUMAN	0.000679727	0.000765012	0.000338846	5.36594e-05	0.00117148	0.000863416	0.000600143	4.4876e-05	1.72346	1.12863	1.77114	0.836312	1.36488	0.209198
Q96A72	MGN2_HUMAN	0.000862947	0.00361526	0.0023671	0.0017461	0.00666418	0.00532759	0.00487257	0.00363335	7.72259	1.47364	2.05845	2.08084	3.33388	0.210477
P12277	KCRB_HUMAN	0.00908405	0.00794416	0.00449086	0.00537011	0.0100911	0.00760021	0.00471334	0.00618233	1.11086	0.956704	1.04954	1.15125	1.06709	0.211084
P35579	MYH9_HUMAN	0.0419334	0.0723596	0.0232015	0.0160352	0.0359782	0.0170513	0.0259857	0.00940282	0.857983	0.235647	1.12	0.586387	0.700005	0.211146
Q9Y2S6	TMA7_HUMAN	0.00120721	0.000434427	0.00201042	0.000245329	0.00279414	0.00231578	0.00182775	0.00343104	2.31454	5.33066	0.909138	13.9855	5.63495	0.212094
O15144	ARPC2_HUMAN	0.00342548	0.00265408	0.00310139	0.00371577	0.00611584	0.00391743	0.00326575	0.00343832	1.78539	1.476	1.053	0.925332	1.30993	0.214412
P11021	GRP78_HUMAN	0.0517743	0.0907573	0.0464905	0.0428655	0.156699	0.0579128	0.0896247	0.0637913	3.02658	0.638106	1.92781	1.48817	1.77017	0.219026
P62081	RS7_HUMAN	0.00334489	0.00292903	0.000925345	0.000498834	0.00422758	0.00168827	0.00308814	0.00141343	1.26389	0.576392	3.33729	2.83347	2.00276	0.219934
O75340	PDCD6_HUMAN	0.00212298	0.00250968	0.00136121	0.00137768	0.00136197	0.00079821	0.00168847	0.000834244	0.641538	0.318053	1.24042	0.605541	0.701388	0.22084
O00625	PIR_HUMAN	0.00127117	0.00123712	0.00107461	0.00133395	0.00134909	0.00111933	0.000895779	0.00121298	1.0613	0.904786	0.833581	0.909309	0.927244	0.226327
Q13509	TBB3_HUMAN	0.00182242	0.00312384	0.00018545	0.000116059	0.00133722	0.00078014	0.00164015	0.000964794	0.73376	0.249738	8.84417	8.31296	4.53516	0.227876
P84077	ARF1_HUMAN	0.00326772	0.00472121	0.00180988	0.00154468	0.00454403	0.00217976	0.00526659	0.00419347	1.39058	0.461695	2.90992	2.71478	1.86924	0.22962
P11413	G6PD_HUMAN	0.0104312	0.0101059	0.00507071	0.00520051	0.0149969	0.00750512	0.00677696	0.00864411	1.43769	0.742649	1.33649	1.66217	1.29475	0.230054
P02545	LMNA_HUMAN	0.0506728	0.0903011	0.0332695	0.0281871	0.0820988	0.0656864	0.0546707	0.0362629	1.62017	0.727416	1.64327	1.28651	1.31934	0.231574
Q96CT7	CC124_HUMAN	0.000121132	0.000285233	0.000253373	2.30004e-05	0.000758677	0.00070085	0.00040271	0.000506554	6.26323	2.45711	1.5894	22.0237	8.08336	0.233181
Q8IZP2	ST134_HUMAN	0.00424237	0.00674992	0.00241944	0.00177174	0.00580162	0.00394644	0.00684466	0.00364267	1.36754	0.584665	2.82903	2.05598	1.7093	0.235394
Q9UI42	CBPA4_HUMAN	0.00374603	0.00192999	0.00280554	0.00191071	0.0019588	0.00110041	0.00168792	0.00241804	0.522901	0.570165	0.601638	1.26552	0.740056	0.235984
Q99729	ROAA_HUMAN	0.00764071	0.00838921	0.00237274	0.0086583	0.0118757	0.00859162	0.00513998	0.00807021	1.55427	1.02413	2.16626	0.932078	1.41919	0.236771
Q9Y2B0	CNPY2_HUMAN	0.000185828	0.000726262	0.000886575	0.000433832	0.00163514	0.00106435	0.0012679	0.00114119	8.79919	1.46552	1.43011	2.63049	3.58133	0.239052
P63208	SKP1_HUMAN	0.0010208	0.000332725	0.00101947	0.0013414	0.00364417	0.00284809	0.00173567	0.000718954	3.56993	8.55989	1.70251	0.535973	3.59207	0.239269
P55735	SEC13_HUMAN	0.000835523	0.00144653	0.00115936	0.00111911	0.00101607	0.000669311	0.00082368	0.000756166	1.21609	0.462702	0.71046	0.675687	0.766235	0.239321
Q9H2H8	PPIL3_HUMAN	0.00111042	0.000219858	0.000700137	0.000833463	0.00135043	0.00148589	0.00135657	0.00138656	1.21614	6.7584	1.93757	1.66361	2.89393	0.240265
Q13765	NACA_HUMAN	0.00610582	0.0114874	0.00427955	0.00300234	0.0100146	0.00756599	0.00585305	0.00552786	1.64017	0.658632	1.36768	1.84118	1.37692	0.240658
P30044	PRDX5_HUMAN	0.00860935	0.00581282	0.00427035	0.00813833	0.00924639	0.00469476	0.00402643	0.00551069	1.07399	0.807656	0.942879	0.677129	0.875415	0.241486
P67775	PP2AA_HUMAN	0.000850121	0.00175427	0.000144916	0.000767251	0.00273146	0.0019381	0.00182209	0.00180054	3.21302	1.10479	12.5734	2.34675	4.80949	0.242464
P02768	ALBU_HUMAN	0.0917281	0.144821	0.12957	0.20585	0.132491	0.0483002	0.0317831	0.0638358	1.44439	0.333517	0.245296	0.310108	0.583327	0.243273
Q96KP4	CNDP2_HUMAN	0.00271332	0.00484237	0.00303746	0.00345256	0.00259575	0.0031138	0.00306224	0.00317449	0.956671	0.643032	1.00816	0.91946	0.88183	0.243625
P13667	PDIA4_HUMAN	0.000995032	0.00254715	0.00124398	0.00118106	0.00262641	0.000972671	0.00370816	0.00169112	2.63953	0.381866	2.98089	1.43186	1.85854	0.244041
P62633	CNBP_HUMAN	0.000423368	0.00017186	0.00044403	0.00110183	0.00174734	0.00141723	0.00037056	0.000951663	4.12724	8.24643	0.834538	0.863714	3.51798	0.24692
Q15084	PDIA6_HUMAN	0.00527362	0.0112044	0.00610564	0.00592595	0.0124659	0.00633485	0.00946825	0.00964094	2.36381	0.565388	1.55074	1.6269	1.52671	0.24893
P62269	RS18_HUMAN	0.00161241	0.00458758	0.000465924	0.000393883	0.00266672	0.00158576	0.00303256	0.00120324	1.65388	0.345664	6.5087	3.05483	2.89077	0.249355
Q8WVQ1	CANT1_HUMAN	0.00108019	0.000229219	0.0001015	0.00107851	0.000156608	0.000136236	0.000144278	8.89872e-05	0.144981	0.594349	1.42146	0.0825092	0.560824	0.249987
P13645	K1C10_HUMAN	0.0108758	0.0329975	0.0160176	0.010539	0.00883313	0.0172429	0.012438	0.0121629	0.812186	0.522552	0.776525	1.15409	0.816339	0.251848
P23921	RIR1_HUMAN	0.00362908	0.00425638	0.00200895	0.00149106	0.00288274	0.00238111	0.00213961	0.0014326	0.794344	0.55942	1.06504	0.96079	0.844897	0.254287
P38646	GRP75_HUMAN	0.00960949	0.0115547	0.00402009	0.00259424	0.0125195	0.00545098	0.00975152	0.00679975	1.30283	0.471754	2.4257	2.6211	1.70534	0.255717
O43809	CPSF5_HUMAN	0.000547059	0.000679671	0.000124887	0.000579805	0.000998494	0.00063024	0.00033297	0.000533664	1.8252	0.927272	2.66617	0.92042	1.58477	0.256664
P30566	PUR8_HUMAN	0.00163705	0.00188401	0.00123742	0.00144862	0.00136223	0.00118087	0.00138311	0.00124705	0.832122	0.626785	1.11773	0.860855	0.859373	0.256806
P30043	BLVRB_HUMAN	0.000466098	8.55246e-05	0.000385959	0.000643014	0.000848848	0.000457352	0.000493431	0.000715745	1.82118	5.34761	1.27845	1.11311	2.39009	0.257693
Q16881	TRXR1_HUMAN	0.0304056	0.0383767	0.040994	0.0374873	0.0751417	0.0711486	0.0259596	0.0466614	2.47131	1.85395	0.633253	1.24472	1.55081	0.257756
Q99538	LGMN_HUMAN	0.00193	0.0029068	0.00167507	0.00247681	0.00204587	0.00104934	0.00114505	0.0024817	1.06003	0.360995	0.683586	1.00197	0.776647	0.260334
P26641	EF1G_HUMAN	0.0173314	0.0261009	0.0123263	0.012745	0.0281229	0.0189285	0.0211992	0.0151421	1.62265	0.725205	1.71984	1.18808	1.31394	0.26189
P35527	K1C9_HUMAN	0.00947851	0.0130532	0.0114587	0.00699129	0.00568558	0.00471476	0.00832629	0.00882452	0.599839	0.361195	0.726634	1.26222	0.737471	0.262195
Q9Y5S9	RBM8A_HUMAN	0.000231905	0.00176157	0.00131056	0.00076047	0.00368035	0.00290943	0.00302791	0.00220963	15.8701	1.65161	2.31039	2.90561	5.68442	0.262604
P53999	TCP4_HUMAN	0.00127121	0.00299388	0.000919522	0.000518894	0.00394507	0.00263058	0.00164685	0.000531733	3.1034	0.878651	1.79099	1.02474	1.69945	0.263024
Q00796	DHSO_HUMAN	0.00322311	0.00777774	0.00311265	0.00159462	0.00548183	0.00322853	0.00661437	0.00293186	1.70079	0.415099	2.125	1.8386	1.51987	0.263448
Q14103	HNRPD_HUMAN	0.00873778	0.00993225	0.00625705	0.0084771	0.0102745	0.00631765	0.00459323	0.00687418	1.17588	0.636074	0.734089	0.810912	0.839238	0.265619
P14618	KPYM_HUMAN	0.26356	0.314754	0.189246	0.225046	0.291957	0.184653	0.178193	0.167515	1.10775	0.586659	0.941598	0.744358	0.845091	0.266453
P46783	RS10_HUMAN	0.00135859	0.00182324	0.000451932	0.000367867	0.0018497	0.000845152	0.00146715	0.000785407	1.36149	0.463545	3.2464	2.13503	1.80161	0.267637
P48643	TCPE_HUMAN	0.00980669	0.0179108	0.00745862	0.00700917	0.00898471	0.00618034	0.0081561	0.00547938	0.916182	0.345062	1.09351	0.781744	0.784125	0.269275
P30101	PDIA3_HUMAN	0.0347312	0.0614907	0.0823473	0.0716704	0.135862	0.0830784	0.0676522	0.115257	3.91181	1.35107	0.821547	1.60815	1.92314	0.269278
P36952	SPB5_HUMAN	0.00939194	0.00986337	0.00668956	0.00607238	0.0126189	0.00782712	0.00793299	0.0110587	1.34358	0.793554	1.18588	1.82115	1.28604	0.271083
Q92688	AN32B_HUMAN	0.0125759	0.0302183	0.00886577	0.00834709	0.019194	0.0136142	0.0269212	0.0153709	1.52625	0.45053	3.03654	1.84146	1.71369	0.272298
Q9UL46	PSME2_HUMAN	0.000678805	0.000928653	0.000154475	0.00132921	0.00213037	0.000900094	0.00132022	0.00125672	3.13841	0.969247	8.54653	0.945457	3.39991	0.272687
P22626	ROA2_HUMAN	0.0414396	0.0341577	0.0317555	0.0390361	0.0739488	0.0480982	0.0279061	0.0397748	1.7845	1.40812	0.87878	1.01892	1.27258	0.27398
P13010	XRCC5_HUMAN	0.0150666	0.029445	0.0105968	0.0110931	0.013625	0.00963365	0.0108369	0.0100855	0.904319	0.327175	1.02265	0.909167	0.790827	0.274799
Q15293	RCN1_HUMAN	0.0011588	0.000191749	0.00147749	0.00129956	0.00228838	0.00116056	0.0012497	0.00184059	1.97478	6.0525	0.845827	1.41632	2.57235	0.275755
Q15631	TSN_HUMAN	0.00270511	0.00595333	0.0055376	0.00558008	0.011568	0.00866845	0.00497932	0.00794561	4.27635	1.45607	0.899183	1.42393	2.01388	0.276894
Q02790	FKBP4_HUMAN	0.0103953	0.00986794	0.0106056	0.0109139	0.0190935	0.0136255	0.0088224	0.0118553	1.83674	1.38078	0.831861	1.08626	1.28391	0.279665
Q9GZT8	GTPC1_HUMAN	0.00167264	0.00148196	0.00142644	0.002002	0.00390423	0.00335113	0.00108825	0.0017312	2.33418	2.26128	0.762914	0.864737	1.55578	0.285936
Q9UNF0	PACN2_HUMAN	0.00112996	0.000412618	0.000269213	0.000208397	0.000728365	0.000784587	0.000571896	0.000229719	0.644592	1.90149	2.12433	1.10231	1.44318	0.289096
P06576	ATPB_HUMAN	0.0182188	0.0150271	0.00996477	0.00946484	0.0324143	0.0115439	0.0138005	0.0109012	1.77917	0.768204	1.38493	1.15176	1.27102	0.29065
O43143	DHX15_HUMAN	0.000740766	0.000571952	0.000193622	0.000216141	0.000674863	0.000478122	0.000581154	0.000396221	0.911034	0.835948	3.00149	1.83316	1.64541	0.291697
P04406	G3P_HUMAN	0.057577	0.0921744	0.0397222	0.0252645	0.078521	0.0500017	0.0839217	0.0421982	1.36376	0.542468	2.11272	1.67026	1.4223	0.29198
Q9BT78	CSN4_HUMAN	0.000781185	0.00120825	6.25869e-05	0.000396131	0.000798694	0.000603299	6.51762e-05	0.000313634	1.02241	0.499315	1.04137	0.791743	0.838711	0.292279
P29692	EF1D_HUMAN	0.00950782	0.015166	0.00570158	0.00496289	0.0131496	0.00887513	0.016996	0.00782191	1.38303	0.585201	2.98094	1.57608	1.63131	0.294657
Q12765	SCRN1_HUMAN	0.000709687	0.0013145	0.00115486	0.000981772	0.00194911	0.00183619	0.000750509	0.00137214	2.74643	1.39687	0.649868	1.39761	1.5477	0.298594
P55072	TERA_HUMAN	0.0331348	0.07136	0.0191141	0.0201332	0.0536319	0.0457158	0.0326971	0.0249662	1.6186	0.640636	1.71063	1.24005	1.30248	0.30156
P43251	BTD_HUMAN	0.00105033	0.000127287	0.000179599	0.00182027	0.000277883	1.31384e-05	0.000300478	4.08876e-05	0.264567	0.103219	1.67305	0.0224624	0.515824	0.30164
Q15393	SF3B3_HUMAN	0.00234749	0.00465638	0.00166026	0.00127115	0.00210361	0.00164272	0.00174576	0.00118592	0.89611	0.352789	1.0515	0.932956	0.808338	0.305336
Q96IU4	ABHEB_HUMAN	0.000387211	0.000220315	0.000406176	3.52854e-05	0.000764622	0.000565229	0.000499904	0.000644036	1.97469	2.56555	1.23076	18.2522	6.0058	0.308463
Q8NHP8	PLBL2_HUMAN	0.00222126	0.00251675	0.00125079	0.00199199	0.00176577	0.00126715	0.00138761	0.00191979	0.794939	0.503486	1.10939	0.963756	0.842892	0.313734
P12004	PCNA_HUMAN	0.00798573	0.0105313	0.0041303	0.00558533	0.00724096	0.00596981	0.00441566	0.00525042	0.906738	0.566861	1.06909	0.940038	0.870682	0.313972
P05388	RLA0_HUMAN	0.022747	0.0479979	0.012695	0.0109661	0.0160842	0.00949472	0.0166379	0.0075188	0.707092	0.197815	1.31059	0.685642	0.725285	0.314272
Q13740	CD166_HUMAN	0.00427834	0.00448852	0.00381599	0.00335991	0.00508501	0.00438151	0.00362762	0.00517647	1.18855	0.97616	0.950636	1.54066	1.164	0.315495
Q10472	GALT1_HUMAN	0.00213065	0.000807329	0.000543183	0.000621004	0.000974397	9.19889e-05	0.0002735	0.000929035	0.457324	0.113942	0.503514	1.49602	0.6427	0.315811
Q6P1N9	TATD1_HUMAN	8.43413e-05	0.000429566	0.000964794	0.000698848	0.00143391	0.00105581	0.00120267	0.00111993	17.0013	2.45785	1.24656	1.60254	5.57705	0.316508
P11717	MPRI_HUMAN	0.00191859	0.00154193	0.00131011	0.00163159	0.00196161	0.000534181	0.000622574	0.00192888	1.02242	0.346437	0.475208	1.18221	0.756569	0.318452
P48163	MAOX_HUMAN	0.00456898	0.0091602	0.00758467	0.00591397	0.0145552	0.0119595	0.00543997	0.00793507	3.18567	1.30559	0.717232	1.34175	1.63756	0.31945
Q01813	PFKAP_HUMAN	0.000129744	0.00163163	0.000305715	0.000467018	0.000946256	0.000456001	0.000761435	0.000614391	7.29325	0.279476	2.49067	1.31556	2.84474	0.319609
Q04446	GLGB_HUMAN	0.000370971	0.00111003	0.000445079	0.00149503	0.00143289	0.00117285	0.000944709	0.000730319	3.86254	1.0566	2.12256	0.4885	1.88255	0.319734
Q01518	CAP1_HUMAN	0.00773209	0.0108945	0.00636642	0.00753684	0.0196878	0.0139049	0.00630775	0.00725331	2.54624	1.27633	0.990785	0.962381	1.44393	0.320887
Q13404	UB2V1_HUMAN	0.00419131	0.000239105	0.00288903	0.00315215	0.00700213	0.00500415	0.00491551	0.00705652	1.67063	20.9287	1.70144	2.23864	6.63485	0.322292
P54687	BCAT1_HUMAN	6.45029e-05	0.00041775	0.000687794	0.000462222	0.00114729	0.00093033	0.000456317	0.00107962	17.7867	2.227	0.66345	2.33572	5.75322	0.323163
Q9NZM1	MYOF_HUMAN	0.000390166	0.000393689	0.000244289	3.94256e-05	0.000662595	0.000509026	0.000377308	0.000510759	1.69824	1.29296	1.54451	12.955	4.37268	0.323583
P23381	SYWC_HUMAN	0.00278139	0.000387081	0.00357424	0.00391322	0.00624122	0.00440446	0.00260761	0.0055084	2.24392	11.3786	0.729558	1.40764	3.93994	0.324241
P13639	EF2_HUMAN	0.0989049	0.140579	0.0822831	0.0921458	0.102206	0.0750249	0.0861841	0.0757344	1.03337	0.533684	1.04741	0.821897	0.859091	0.325393
P30626	SORCN_HUMAN	3.20677e-05	0.000443262	0.000139174	0.000381961	0.000888485	0.000631708	0.000452201	0.000599159	27.7065	1.42513	3.24918	1.56864	8.48737	0.327779
Q13283	G3BP1_HUMAN	0.0014877	0.00292302	0.000400689	0.000861434	0.00228343	0.00159101	0.00195433	0.00125717	1.53486	0.544304	4.87743	1.45939	2.104	0.329881
P15880	RS2_HUMAN	0.00543195	0.00766856	0.0018332	0.000573663	0.00452377	0.00217335	0.00584779	0.00193684	0.832807	0.283411	3.18993	3.37626	1.9206	0.33094
Q01970	PLCB3_HUMAN	0.00088014	0.00167089	0.000662819	7.13529e-05	0.00170375	0.00133385	0.000862669	0.000701235	1.93577	0.798285	1.30152	9.8277	3.46582	0.33144
P62826	RAN_HUMAN	0.00602728	0.00894973	0.00314713	0.0037024	0.00765797	0.00610836	0.00767242	0.00482463	1.27055	0.682518	2.43791	1.30311	1.42352	0.332046
P55209	NP1L1_HUMAN	0.00108377	0.0028629	0.000692661	0.000212013	0.00117909	0.00103148	0.0015649	0.00110115	1.08795	0.360292	2.25926	5.19378	2.22532	0.332925
P05455	LA_HUMAN	0.0021825	0.00576493	0.00087316	0.00168399	0.0038387	0.00269323	0.00251514	0.00205506	1.75886	0.467175	2.8805	1.22035	1.58172	0.334855
P29218	IMPA1_HUMAN	0.0015955	0.00014933	0.00136132	0.00162927	0.00226863	0.00180839	0.00181748	0.00227716	1.42189	12.1101	1.33509	1.39765	4.06617	0.335806
P11766	ADHX_HUMAN	3.20582e-05	0.00037159	0.000682046	0.000378704	0.00151084	0.00145892	0.000739813	0.00101238	47.1279	3.92616	1.0847	2.67328	13.703	0.337566
P32455	GBP1_HUMAN	0.00172535	0.00152078	0.00116524	0.00149258	0.00226928	0.00122816	0.00156	0.00164005	1.31526	0.807586	1.33878	1.0988	1.14011	0.338372
O95433	AHSA1_HUMAN	0.000331918	0.00171576	0.00128992	0.00124682	0.00180632	0.00157044	0.00196008	0.00128388	5.44207	0.915301	1.51953	1.02972	2.22666	0.338489
O95302	FKBP9_HUMAN	0.00258468	0.000954881	0.00258111	0.00259782	0.00330851	0.0024005	0.00220036	0.0027202	1.28005	2.51393	0.852486	1.04711	1.42339	0.33977
P40227	TCPZ_HUMAN	0.0140814	0.0271276	0.0130352	0.0106591	0.0108241	0.0107765	0.0160249	0.0089277	0.768676	0.397253	1.22936	0.837564	0.808213	0.342429
P40121	CAPG_HUMAN	4.7212e-05	0.000929001	0.000450644	0.000620195	0.000917982	0.000858422	0.00105694	0.000888995	19.4438	0.924027	2.34539	1.43341	6.03667	0.342626
P14324	FPPS_HUMAN	0.0198089	0.0204017	0.0188356	0.0223793	0.0302419	0.025972	0.0155313	0.0235067	1.52669	1.27303	0.824572	1.05037	1.16867	0.343784
P02786	TFR1_HUMAN	0.0184674	0.0276498	0.01239	0.0138099	0.0161966	0.00870989	0.0148795	0.0108665	0.877037	0.315007	1.20094	0.786865	0.794961	0.344192
P61313	RL15_HUMAN	4.74431e-05	0.00211448	0.000578319	0.000646655	0.0015361	0.00091779	0.00243965	0.000786658	32.3776	0.43405	4.21852	1.2165	9.56168	0.34454
P49773	HINT1_HUMAN	0.00318275	0.00288453	0.00209448	0.00209104	0.00307054	0.00190131	0.00252842	0.000241899	0.964744	0.659141	1.20718	0.115684	0.736688	0.344841
P28062	PSB8_HUMAN	0.0004363	0.000986986	0.000443806	0.000537649	0.00147966	0.00126503	0.000561716	0.000378989	3.39138	1.28171	1.26568	0.7049	1.66092	0.345751
Q92896	GSLG1_HUMAN	0.00012008	0.00109844	0.000594068	0.000647439	0.00105412	0.000984937	0.000542546	0.00122486	8.77845	0.896665	0.913273	1.89185	3.12006	0.345917
P61964	WDR5_HUMAN	0.000164216	0.000443537	0.00117345	0.000844305	0.00130572	0.00115739	0.000101069	0.000945813	7.95123	2.60946	0.0861294	1.12023	2.94176	0.347723
Q8NC51	PAIRB_HUMAN	0.00192815	0.000319626	0.00194772	0.00199306	0.00364644	0.00275925	0.00143785	0.00205619	1.89116	8.63276	0.738223	1.03167	3.07345	0.348234
P13798	ACPH_HUMAN	0.0168899	0.0215973	0.0215321	0.0223516	0.0337178	0.0322567	0.0146373	0.0241443	1.99633	1.49355	0.679793	1.0802	1.31247	0.348777
P35637	FUS_HUMAN	0.00125844	0.000272034	0.000825494	0.000880694	0.00261339	0.00216097	0.000590505	0.000742606	2.07669	7.94375	0.715335	0.843205	2.89474	0.348877
Q13867	BLMH_HUMAN	0.00385417	0.00453673	0.00478363	0.00522921	0.00817423	0.0079848	0.00250799	0.0059479	2.12088	1.76004	0.524286	1.13744	1.38566	0.352966
P12956	XRCC6_HUMAN	0.0200492	0.0420864	0.011924	0.00997389	0.0169698	0.0105406	0.0137562	0.00906579	0.846407	0.250451	1.15366	0.908953	0.789867	0.352983
Q13630	FCL_HUMAN	8.92394e-05	0.0015433	0.00100722	0.00115105	0.00272184	0.00219981	0.00211656	0.0017625	30.5004	1.42539	2.10139	1.53122	8.8896	0.353555
P63261	ACTG_HUMAN	0.1475	0.206814	0.108627	0.0929122	0.147824	0.0846842	0.125758	0.0661574	1.0022	0.40947	1.1577	0.712042	0.820353	0.356359
O43707	ACTN4_HUMAN	0.0669905	0.124933	0.0957942	0.0782453	0.185695	0.16427	0.065993	0.0918528	2.77196	1.31487	0.688904	1.17391	1.48741	0.356824
P17987	TCPA_HUMAN	0.0163213	0.0337018	0.0130639	0.0127241	0.0143766	0.0112495	0.0157312	0.0101915	0.880849	0.333794	1.20417	0.800958	0.804943	0.35696
P20700	LMNB1_HUMAN	0.00103805	0.00155374	0.000607237	2.79198e-05	0.00185722	0.00116286	0.00108117	0.000718607	1.78914	0.748429	1.78048	25.7383	7.51408	0.362497
P07355	ANXA2_HUMAN	0.0267606	0.0369224	0.010882	0.00855344	0.0344617	0.0166931	0.0302862	0.0131883	1.28778	0.452113	2.78315	1.54187	1.51623	0.362846
O75937	DNJC8_HUMAN	0.000243989	0.00147768	0.00113858	0.00120226	0.00280309	0.00195167	0.000922125	0.00170916	11.4886	1.32077	0.809891	1.42162	3.76022	0.363052
P12081	SYHC_HUMAN	0.0305109	0.0338147	0.0328732	0.0314062	0.0554504	0.0383468	0.0254124	0.0377176	1.8174	1.13403	0.773045	1.20096	1.23136	0.364109
P30085	KCY_HUMAN	0.000935625	0.00104371	0.000409038	0.00113228	0.00142513	0.000908616	0.000538957	0.00106752	1.52319	0.870567	1.31762	0.942807	1.16355	0.368357
P78371	TCPB_HUMAN	0.014127	0.0263784	0.0103887	0.00961696	0.012968	0.00914427	0.0127311	0.00706652	0.917955	0.346657	1.22547	0.734798	0.806221	0.368732
P48745	NOV_HUMAN	0.00452777	0.00486864	0.0044502	0.00653659	0.00476321	0.0020089	0.0039774	0.00665469	1.052	0.41262	0.893757	1.01807	0.844111	0.368976
O14744	ANM5_HUMAN	0.000163062	0.00149193	0.000880959	0.000409743	0.00135133	0.0009636	0.00102607	0.000619456	8.28722	0.645877	1.16472	1.51182	2.90241	0.368995
P12814	ACTN1_HUMAN	0.0242323	0.0403409	0.0393283	0.0332563	0.0714729	0.0613009	0.0240246	0.0350828	2.94949	1.51957	0.610874	1.05492	1.53371	0.369844
Q04695	K1C17_HUMAN	0.00695027	0.0112942	0.00261433	0.00131572	0.00847427	0.00377308	0.00657354	0.00248462	1.21927	0.334072	2.51443	1.88841	1.48905	0.371984
P17342	ANPRC_HUMAN	0.00187803	0.000163097	0.000139596	1.79597e-05	0.00140521	0.000596844	0.00013712	0.00143595	0.748237	3.65944	0.982263	79.9542	21.336	0.37472
P62318	SMD3_HUMAN	0.00106128	0.00315416	6.3919e-05	0.000893458	0.00273383	0.00144767	0.00212843	0.000851671	2.57597	0.458971	33.2988	0.95323	9.32175	0.374969
Q9H773	DCTP1_HUMAN	0.000125509	0.000644045	0.000873292	0.000996894	0.000937755	0.000850233	0.000812533	0.000923346	7.47162	1.32015	0.930425	0.926223	2.6621	0.376764
P07900	HS90A_HUMAN	0.0826732	0.168813	0.040816	0.041503	0.109185	0.0815376	0.135274	0.0564265	1.32068	0.483004	3.31425	1.35958	1.61938	0.377894
P54727	RD23B_HUMAN	7.41965e-05	0.00181691	0.00137076	0.00166211	0.00348744	0.00275569	0.00164505	0.0019933	47.0027	1.51669	1.20011	1.19926	12.7297	0.380106
P27348	1433T_HUMAN	0.00444663	0.00779532	0.00519439	0.00592548	0.00851551	0.00712244	0.00618857	0.00555121	1.91505	0.913681	1.1914	0.936837	1.23924	0.381647
Q15691	MARE1_HUMAN	0.00018402	0.00245391	0.00140059	0.00167167	0.00255644	0.0024318	0.00172949	0.0016458	13.8922	0.990991	1.23483	0.984523	4.27564	0.382125
P08865	RSSA_HUMAN	0.016493	0.0203424	0.0128187	0.0101349	0.0232495	0.0137172	0.016049	0.0137133	1.40966	0.674315	1.252	1.35308	1.17226	0.383475
Q13526	PIN1_HUMAN	0.000165086	0.00139677	0.00115619	0.00147522	0.00151585	0.00109342	0.00129586	0.00176346	9.18219	0.782817	1.1208	1.19538	3.0703	0.384759
P09960	LKHA4_HUMAN	0.00414812	0.0046159	0.00260528	0.00431928	0.00543196	0.00383257	0.00380349	0.00425331	1.3095	0.830296	1.45992	0.984727	1.14611	0.386743
P62753	RS6_HUMAN	0.00217243	0.00277121	0.000171975	0.000695282	0.00197818	0.00112776	0.00268565	0.00125078	0.910584	0.406957	15.6165	1.79895	4.68325	0.387905
P09874	PARP1_HUMAN	0.00108146	0.0014195	0.000272598	0.000491695	0.00138088	0.000749926	0.00101992	0.000613273	1.27687	0.528303	3.74147	1.24726	1.69848	0.393461
P01891	1A68_HUMAN	0.00750051	0.00719672	0.0053325	0.00592827	0.00933046	0.00630134	0.00616311	0.00616842	1.24398	0.875585	1.15576	1.04051	1.07896	0.394167
Q9BY44	EIF2A_HUMAN	0.00140621	0.00155106	0.00172999	0.00195232	0.00196134	0.00153569	0.00158462	0.00217975	1.39477	0.990092	0.915973	1.11649	1.10433	0.394784
P10809	CH60_HUMAN	0.0254927	0.029077	0.00995722	0.0172565	0.032811	0.0168106	0.0294307	0.0205415	1.28707	0.578141	2.95571	1.19036	1.50282	0.396126
O75608	LYPA1_HUMAN	0.00117175	0.000897224	0.000315955	2.09926e-05	0.000831448	2.6163e-05	0.00054542	0.000842339	0.709578	0.0291599	1.72626	40.1255	10.6476	0.398835
P38159	RBMX_HUMAN	0.00102091	0.000943435	0.00128589	0.000927339	0.0023824	0.00102216	0.00093533	0.00112775	2.3336	1.08344	0.727378	1.21611	1.34013	0.399097
P68366	TBA4A_HUMAN	0.00784133	0.0120492	0.00528571	0.00359642	0.00490815	0.00248978	0.00747309	0.00277758	0.625934	0.206633	1.41383	0.772317	0.754678	0.399286
Q07020	RL18_HUMAN	0.00362579	0.00625426	0.00126166	0.000884021	0.00340267	0.00164126	0.00474178	0.00179131	0.938462	0.262423	3.75838	2.02632	1.7464	0.399961
P08243	ASNS_HUMAN	0.000335959	0.000609719	0.000256454	0.000647337	0.000982924	0.000310243	0.000348554	0.000774917	2.92573	0.508829	1.35913	1.19708	1.49769	0.401466
Q14195	DPYL3_HUMAN	9.0235e-05	0.00262538	0.00146459	0.0013333	0.00219095	0.0013352	0.00141113	0.00140147	24.2804	0.508574	0.963497	1.05112	6.70091	0.402455
Q96AE4	FUBP1_HUMAN	0.00291479	0.00295338	0.001014	0.00242033	0.00425502	0.00259432	0.00165633	0.00198956	1.4598	0.878423	1.63346	0.822019	1.19843	0.40339
Q9BZM5	N2DL2_HUMAN	0.000810981	0.000716893	4.32227e-05	0.00093309	0.00119581	0.000729051	0.000918561	7.17572e-05	1.47452	1.01696	21.2518	0.0769028	5.95505	0.403506
P62917	RL8_HUMAN	0.00319896	0.00420568	0.00152348	0.00110759	0.00312825	0.00187714	0.00473857	0.00188524	0.977896	0.446334	3.11036	1.70212	1.55918	0.404374
Q13838	DX39B_HUMAN	0.00411544	0.00928378	0.00483501	0.00460474	0.00787078	0.00583694	0.00497603	0.00696713	1.9125	0.628724	1.02917	1.51304	1.27086	0.404794
Q14247	SRC8_HUMAN	0.00386185	0.0040609	0.00439652	0.00419843	0.0068259	0.00507367	0.00340207	0.0043075	1.76752	1.24939	0.77381	1.02598	1.20418	0.405411
P31943	HNRH1_HUMAN	0.00163921	0.00164636	8.00307e-05	0.000603881	0.00268771	0.000259042	0.00146638	0.000458172	1.63964	0.157342	18.3227	0.758712	5.2196	0.406263
P38405	GNAL_HUMAN	0.0034485	0.00475814	7.516e-05	0.00178019	0.0024088	0.00140553	0.00267961	0.00154152	0.698506	0.295395	35.6521	0.865933	9.37798	0.409377
O15143	ARC1B_HUMAN	8.04997e-05	0.00148356	0.000479389	0.000601083	0.000941849	0.000585247	0.000564404	0.000640524	11.7	0.394487	1.17734	1.06562	3.58437	0.410731
P22314	UBA1_HUMAN	0.0176376	0.0218312	0.0131285	0.0143262	0.0232656	0.0162552	0.0147767	0.0190881	1.3191	0.744587	1.12555	1.33239	1.13041	0.411438
P43490	NAMPT_HUMAN	0.00233914	0.00398977	0.000209251	0.00257266	0.00290631	0.00217996	0.0022147	0.00215662	1.24247	0.546388	10.584	0.838285	3.30278	0.413435
Q9Y570	PPME1_HUMAN	0.0020951	0.00298924	0.00138227	0.00152182	0.00261544	0.0017615	0.00191904	0.00243302	1.24836	0.58928	1.38832	1.59875	1.20618	0.413801
Q15758	AAAT_HUMAN	0.00263963	0.00430551	0.000278682	0.00142533	0.00342728	0.00287651	0.00298949	0.000904952	1.29839	0.6681	10.7273	0.634907	3.33216	0.414685
P62314	SMD1_HUMAN	0.00278531	0.00287788	0.00157505	0.00118364	0.00364222	0.00212202	0.00331702	0.00115207	1.30765	0.737353	2.10598	0.973324	1.28108	0.416288
O43776	SYNC_HUMAN	0.00270225	0.00137468	0.00335321	0.00384899	0.00401471	0.00274494	0.00228238	0.00361427	1.48569	1.99679	0.680655	0.939017	1.27554	0.416649
P62851	RS25_HUMAN	0.00109252	0.00195256	5.50387e-05	0.000514883	0.00122698	0.000817138	0.00153247	8.31419e-05	1.12307	0.418496	27.8435	0.161477	7.38663	0.41824
P52895	AK1C2_HUMAN	0.0017244	0.00165096	0.00110873	0.000910154	0.00205071	0.00131303	0.00108096	0.00214049	1.18923	0.795311	0.974956	2.35179	1.32782	0.418852
P12268	IMDH2_HUMAN	0.00278661	0.00596488	0.000131406	0.00220172	0.00283374	0.00155802	0.00241083	0.00157259	1.01691	0.261199	18.3464	0.714255	5.08469	0.423881
P54136	SYRC_HUMAN	0.00270749	0.0037704	0.00181714	0.0020014	0.00262859	0.00171049	0.00231951	0.00124461	0.97086	0.453664	1.27646	0.621871	0.830714	0.424311
O00410	IPO5_HUMAN	0.00667114	0.0149723	0.00343727	0.00283532	0.00736669	0.005325	0.00750318	0.00527719	1.10426	0.355656	2.18289	1.86123	1.37601	0.425111
Q9HAV0	GBB4_HUMAN	0.00148034	0.000250004	0.00111635	0.00107411	0.00105756	0.000816761	0.00163993	0.000804725	0.7144	3.26699	1.46901	0.749199	1.5499	0.425754
P23246	SFPQ_HUMAN	0.000171852	0.000161631	0.000301725	0.000461126	0.000365308	0.000323601	0.000309341	0.000166445	2.12571	2.0021	1.02524	0.360953	1.3785	0.432994
P10124	SRGN_HUMAN	0.00145684	0.000224314	0.000380082	6.28355e-05	0.000172128	0.000261091	0.00039342	0.000663903	0.118152	1.16395	1.03509	10.5657	3.22073	0.433101
P18124	RL7_HUMAN	0.0041387	0.00592745	0.00148891	0.00100545	0.00347321	0.00174509	0.00499389	0.00195652	0.839204	0.294408	3.35405	1.94592	1.6084	0.434295
P36578	RL4_HUMAN	0.00979671	0.0152549	0.00361127	0.00233468	0.0082061	0.0045504	0.0128445	0.00441649	0.837638	0.298291	3.55678	1.89168	1.6461	0.434347
P08758	ANXA5_HUMAN	0.0160672	0.0240278	0.00666399	0.00437749	0.0175241	0.00791256	0.0173858	0.00747927	1.09068	0.329308	2.60892	1.70857	1.43437	0.434364
P31327	CPSM_HUMAN	0.00271224	0.00345041	0.000855072	0.000942909	0.00304002	0.00129478	0.00232053	0.00145657	1.12085	0.375254	2.71384	1.54477	1.43868	0.435759
P26639	SYTC_HUMAN	0.0304242	0.0590755	0.0266872	0.0237522	0.0592544	0.0434252	0.0217189	0.036967	1.94761	0.73508	0.813831	1.55636	1.26322	0.436193
P07477	TRY1_HUMAN	0.00664524	0.0129955	0.0086175	0.00830036	0.00899117	0.00997789	0.0105583	0.00915823	1.35302	0.767798	1.22522	1.10335	1.11235	0.437136
P46776	RL27A_HUMAN	0.00255017	0.00345542	0.000834165	0.000582342	0.00188258	0.00113099	0.00333919	0.00109192	0.738216	0.327309	4.00303	1.87505	1.7359	0.437388
P04264	K2C1_HUMAN	0.0330346	0.09752	0.0458882	0.0303845	0.0266517	0.0426062	0.0331496	0.0410654	0.80678	0.436897	0.722399	1.35153	0.829401	0.437968
P60981	DEST_HUMAN	0.00227599	0.000585941	0.00193173	0.00164296	0.00295459	0.00192133	0.00113792	0.0015945	1.29816	3.27905	0.589069	0.970506	1.5342	0.438465
P48444	COPD_HUMAN	0.000885888	0.001735	0.00103569	0.00100033	0.00184314	0.00121845	0.00131142	0.00100098	2.08056	0.702278	1.26622	1.00066	1.26243	0.440652
P52209	6PGD_HUMAN	0.00761189	0.0140152	0.00601776	0.00810988	0.00825744	0.00569658	0.00691119	0.0061302	1.08481	0.406458	1.14847	0.755893	0.848906	0.441349
Q24JP5	T132A_HUMAN	0.000156896	0.000692225	0.00020595	0.000769165	0.000949974	0.000757003	5.93608e-05	0.000924842	6.0548	1.09358	0.288229	1.2024	2.15975	0.442521
Q02878	RL6_HUMAN	0.00485568	0.00747236	0.00100412	0.00108235	0.00442921	0.00263461	0.00645486	0.00136658	0.912172	0.35258	6.42836	1.2626	2.23893	0.443978
Q15907	RB11B_HUMAN	0.00219294	0.0030684	0.00153536	0.00171471	0.00295353	0.00176945	0.00269841	0.00202151	1.34684	0.576667	1.75751	1.17892	1.21499	0.444868
P55060	XPO2_HUMAN	0.00520115	0.00906633	0.00400368	0.00352957	0.00453707	0.00346335	0.00479597	0.00334956	0.87232	0.382001	1.19789	0.949	0.850303	0.445469
Q15645	PCH2_HUMAN	0.00125942	0.0021279	4.14228e-05	0.000697163	0.00100194	9.35537e-05	0.000698454	0.000415178	0.795552	0.0439654	16.8616	0.595525	4.57416	0.44739
P06748	NPM_HUMAN	0.00607482	0.014755	0.00454591	0.00644077	0.00875506	0.00573848	0.0175996	0.0061022	1.4412	0.388917	3.87151	0.947434	1.66227	0.451471
P06730	IF4E_HUMAN	0.000561776	0.000785616	9.69248e-05	0.000638678	0.000857879	0.000692882	0.000626112	4.93819e-05	1.52708	0.88196	6.45977	0.0773189	2.23653	0.453256
P08670	VIME_HUMAN	0.0200813	0.0367319	0.022622	0.02093	0.0458765	0.0257245	0.0325222	0.0170342	2.28453	0.700333	1.43764	0.813866	1.30909	0.457403
Q15019	SEPT2_HUMAN	0.00273896	0.00707323	0.00197456	0.00250914	0.00759227	0.00458337	0.0035015	0.00144105	2.77196	0.647989	1.7733	0.574318	1.44189	0.458944
P52803	EFNA5_HUMAN	0.00051254	0.00065591	0.000200324	0.0010079	0.000715669	0.000465132	0.000499557	0.000787192	1.39632	0.70914	2.49375	0.781022	1.34506	0.464539
P50990	TCPQ_HUMAN	0.0223238	0.0380239	0.0165756	0.0174524	0.0220504	0.0160258	0.0208737	0.0128679	0.987751	0.421467	1.2593	0.737311	0.851458	0.466622
Q9Y678	COPG1_HUMAN	0.000608187	0.00123695	0.00038353	0.000416799	0.000495637	0.000370861	0.000539657	0.000301315	0.814942	0.29982	1.40708	0.722926	0.811192	0.468525
Q9Y4L1	HYOU1_HUMAN	0.000877231	0.00162493	0.00100226	0.00109161	0.00100525	0.000355049	0.00116563	0.00081083	1.14594	0.218501	1.163	0.742782	0.817555	0.47148
Q9BS26	ERP44_HUMAN	0.00139985	0.000148074	0.00133823	0.00119677	0.00116208	0.00070529	0.000963767	0.00109948	0.830147	4.76309	0.72018	0.918709	1.80803	0.472484
P08195	4F2_HUMAN	0.0656325	0.0810598	0.0353616	0.0369158	0.0528395	0.0320942	0.0439018	0.0361499	0.805081	0.395932	1.24151	0.979252	0.855444	0.47505
Q15942	ZYX_HUMAN	0	0	0.000100542	0.000228342	0.00040165	0.000301644	0.000207939	0.000236184	#DIV/0!	#DIV/0!	2.06818	1.03434	#DIV/0!	0.479539
O15145	ARPC3_HUMAN	0.00150098	0.00437139	0.00118106	0.00232093	0.00395957	0.0019134	0.00281085	0.00106141	2.63798	0.437709	2.37993	0.45732	1.47824	0.481954
P63244	GBLP_HUMAN	0.0010068	0.000845172	0.000177404	0.000389806	0.000838014	0.000391207	0.000764276	0.000473523	0.832356	0.462873	4.30811	1.21477	1.70453	0.482503
Q92747	ARC1A_HUMAN	0.00101491	0.000173011	0.000617679	0.000849306	0.000981084	0.00061855	0.000704619	0.000430629	0.96667	3.57521	1.14075	0.507036	1.54742	0.484959
P05787	K2C8_HUMAN	0.0462615	0.0657867	0.0135414	0.0110102	0.0544032	0.0214515	0.0388378	0.014422	1.17599	0.326077	2.86807	1.30988	1.42	0.485647
P05198	IF2A_HUMAN	0.00320466	0.00681236	0.00262178	0.0020589	0.00464679	0.00318259	0.00471152	0.00241393	1.45001	0.467179	1.79707	1.17244	1.22167	0.489323
P59998	ARPC4_HUMAN	0.0123723	0.0116316	0.0110334	0.0109387	0.0167683	0.0105129	0.0115487	0.0109329	1.35531	0.903824	1.0467	0.999466	1.07633	0.491356
P30048	PRDX3_HUMAN	0.00532739	0.00448235	0.00337267	0.00365603	0.00649377	0.00264741	0.00318957	0.00307552	1.21894	0.59063	0.945711	0.841219	0.899125	0.494497
P12035	K2C3_HUMAN	0.00211301	0.00274836	0.000133387	0.000377671	0.00174609	0.000749356	0.00136124	6.49453e-05	0.826351	0.272655	10.2052	0.171963	2.86904	0.500978
O75083	WDR1_HUMAN	0.0308069	0.0326204	0.019751	0.0240691	0.0335052	0.0220293	0.0198519	0.0230814	1.08759	0.675321	1.00511	0.958964	0.931746	0.501253
O95816	BAG2_HUMAN	0.00105023	0.00133765	0.000589819	0.000614236	0.00127183	0.000265394	0.000375076	0.000744981	1.211	0.198403	0.635917	1.21286	0.814545	0.50601
P49368	TCPG_HUMAN	0.0121649	0.0277812	0.00964165	0.00992259	0.0120199	0.00935123	0.0127636	0.00738491	0.988082	0.336603	1.3238	0.744252	0.848184	0.517965
P51659	DHB4_HUMAN	0.000657269	0.000895229	9.67795e-05	0.000422411	0.000589843	4.11855e-05	0.000488603	0.000506121	0.897415	0.0460055	5.04862	1.19817	1.79755	0.524626
P08729	K2C7_HUMAN	0.0238862	0.0356859	0.00674957	0.00399935	0.0238168	0.00758437	0.0186992	0.00621459	0.997093	0.212531	2.77042	1.5539	1.38349	0.527396
P08238	HS90B_HUMAN	0.101152	0.232018	0.0765954	0.0623779	0.127347	0.109533	0.173722	0.0664396	1.25897	0.472089	2.26805	1.06511	1.26606	0.527752
P11940	PABP1_HUMAN	0.0121884	0.021058	0.0104859	0.0103766	0.0134541	0.00944508	0.0128304	0.00743531	1.10385	0.448527	1.22359	0.716543	0.873128	0.527758
P49458	SRP09_HUMAN	8.95527e-05	0.000423671	0.000151923	0.000322063	0.000577389	0.000405901	6.66901e-05	8.8846e-05	6.44748	0.958057	0.438973	0.275865	2.03009	0.536403
Q16401	PSMD5_HUMAN	0.00443413	0.00715969	0.00287653	0.00251415	0.00363323	0.0019886	0.00448298	0.00150975	0.819379	0.27775	1.55847	0.600502	0.814024	0.543134
P13987	CD59_HUMAN	0.000981913	0.000341248	0.000998659	0.000909383	0.00151911	0.000194309	0.00124939	0.00108334	1.5471	0.569407	1.25106	1.19129	1.13972	0.54516
P62241	RS8_HUMAN	0.00121052	0.00161325	0.000142373	0.00049747	0.000842187	0.000489404	0.00113638	8.45286e-05	0.695722	0.303365	7.98174	0.169917	2.28769	0.546787
P55786	PSA_HUMAN	0.0204393	0.0253078	0.0208096	0.0214817	0.0319928	0.0267727	0.0131483	0.0273978	1.56526	1.05788	0.631839	1.2754	1.13259	0.548399
P09382	LEG1_HUMAN	0.0275807	0.0290548	0.0227716	0.025184	0.0375957	0.028421	0.0238943	0.0221954	1.36312	0.978188	1.0493	0.881329	1.06798	0.560741
P14625	ENPL_HUMAN	0.0490176	0.0831487	0.0449438	0.0404531	0.0560311	0.039202	0.0851907	0.0504323	1.14308	0.471468	1.89549	1.24668	1.18918	0.562551
Q15366	PCBP2_HUMAN	0.00246043	0.00278157	0.000491515	0.000730396	0.00144526	0.000956355	0.00193706	0.000919819	0.587404	0.343818	3.941	1.25934	1.53289	0.564648
P63162	RSMN_HUMAN	0.00448383	0.00870198	0.00278922	0.00215017	0.00610232	0.00367158	0.0050323	0.00245384	1.36096	0.421925	1.8042	1.14123	1.18208	0.572722
P27816	MAP4_HUMAN	0.000920932	0.00126056	0.00174743	0.00164699	0.00251813	0.00172612	0.000951772	0.000990905	2.73433	1.36932	0.544669	0.601646	1.31249	0.583291
Q07954	LRP1_HUMAN	0.000250281	0.00080608	0.000389264	0.000363447	0.000398044	0.000470354	0.000339943	0.000570787	1.59039	0.583508	0.873297	1.57048	1.15442	0.584767
P09603	CSF1_HUMAN	0.00306937	0.00499331	0.00244156	0.00241988	0.00270798	0.00211156	0.00183604	0.00347127	0.882258	0.422879	0.751998	1.43448	0.872904	0.588879
O60506	HNRPQ_HUMAN	0.00284991	0.00326172	0.0014288	0.00131207	0.00292965	0.00210567	0.00191175	0.00183042	1.02798	0.645569	1.338	1.39507	1.10165	0.596272
P43487	RANG_HUMAN	0.000842888	0.00117209	0.000838309	0.000958375	0.00129898	0.000877507	5.35279e-05	0.000902314	1.5411	0.748665	0.0638522	0.941504	0.823781	0.603199
P06858	LIPL_HUMAN	0.00175314	0.00125926	0.000913163	0.00153807	0.000507792	0.000224363	0.00195572	0.000457157	0.289647	0.17817	2.1417	0.297227	0.726687	0.603501
Q99832	TCPH_HUMAN	0.0105509	0.0184796	0.00328478	0.00676181	0.0104045	0.00646124	0.0108025	0.00590449	0.986128	0.349641	3.28865	0.873212	1.37441	0.606541
Q01082	SPTB2_HUMAN	0.00866946	0.0165713	0.00634633	0.00522465	0.0120108	0.0093095	0.00807343	0.00627931	1.38542	0.561783	1.27214	1.20186	1.1053	0.609192
Q12905	ILF2_HUMAN	0.0105509	0.0201617	0.00524772	0.00623081	0.00851242	0.006425	0.0075505	0.00570304	0.806796	0.318674	1.43881	0.915297	0.869895	0.61083
Q92841	DDX17_HUMAN	0.00257564	0.00301272	0.00147949	0.00104837	0.00188291	0.000922515	0.00222538	0.000942948	0.731045	0.306207	1.50416	0.899439	0.860212	0.612774
P11586	C1TC_HUMAN	0.00315999	0.00477947	0.00200684	0.00139143	0.00318837	0.00203237	0.00358762	0.0019896	1.00898	0.425229	1.78769	1.4299	1.16295	0.616788
Q9UMS4	PRP19_HUMAN	0.00153174	0.000700247	0.00141268	0.000488976	0.00159086	0.000964837	0.000884601	0.000646769	1.0386	1.37785	0.626185	1.3227	1.09133	0.632101
P21266	GSTM3_HUMAN	0.00222294	0.00201862	0.00136783	0.00135812	0.00294266	0.00299908	0.000551761	0.00177012	1.32377	1.4857	0.403383	1.30337	1.12905	0.635233
P00338	LDHA_HUMAN	0.138559	0.225518	0.0941633	0.101226	0.141973	0.113232	0.121452	0.0845351	1.02464	0.502099	1.2898	0.835115	0.912914	0.635499
P62805	H4_HUMAN	0.0929526	0.163468	0.0550159	0.0550272	0.0973143	0.0450948	0.173953	0.0450013	1.04692	0.275863	3.16186	0.8178	1.32561	0.642507
P07910	HNRPC_HUMAN	0.0166584	0.0270895	0.0073851	0.00671122	0.0111027	0.00491761	0.0121221	0.00594227	0.666492	0.181532	1.64142	0.885424	0.843717	0.642515
O75531	BAF_HUMAN	0.00133164	0.00209484	0.000518177	0.00142128	0.00145665	0.000686306	0.00148011	0.00117936	1.09388	0.327617	2.85638	0.829792	1.27692	0.649236
Q86VP6	CAND1_HUMAN	0.00388282	0.00912945	0.00252559	0.00232712	0.00391802	0.00268678	0.00571624	0.0029123	1.00907	0.294298	2.26332	1.25146	1.20454	0.650026
Q99460	PSMD1_HUMAN	0.000883115	0.00156811	0.000805532	0.000870972	0.00121552	0.000697776	0.00081075	0.000678801	1.3764	0.444979	1.00648	0.77936	0.901804	0.650444
P02765	FETUA_HUMAN	0.00558299	0.00832072	0.00485717	0.00990421	0.00839747	0.00612423	0.00886268	0.00539151	1.50412	0.736023	1.82466	0.544365	1.15229	0.652215
P50454	SERPH_HUMAN	0.0101833	0.0170232	0.00631365	0.00792182	0.00974342	0.00356943	0.00988607	0.00562173	0.956805	0.20968	1.56583	0.709651	0.860491	0.654568
P05783	K1C18_HUMAN	0.0114626	0.014471	0.00483846	0.00317557	0.0112103	0.00529861	0.010358	0.00395232	0.977985	0.366155	2.14076	1.2446	1.18238	0.65472
P19338	NUCL_HUMAN	0.113465	0.247962	0.0598896	0.0586242	0.0528192	0.0354911	0.113392	0.0442762	0.465513	0.143131	1.89335	0.755255	0.814312	0.659216
Q16531	DDB1_HUMAN	0.0486375	0.0582023	0.0564677	0.0463217	0.0686661	0.069135	0.0316111	0.0551312	1.41179	1.18784	0.559808	1.19018	1.08741	0.666448
P23396	RS3_HUMAN	0.00759716	0.0140468	0.00435143	0.00303046	0.00816961	0.00434073	0.00898204	0.0037441	1.07535	0.309019	2.06416	1.23549	1.171	0.667106
Q01105	SET_HUMAN	0.0272806	0.0529781	0.0121791	0.00971008	0.0129634	0.00847106	0.0394371	0.0139995	0.475188	0.159897	3.2381	1.44175	1.32873	0.667375
P27658	CO8A1_HUMAN	0.000972372	0.000815503	5.54158e-05	0.0011037	0.000259959	3.56653e-05	0.000139986	2.62748e-05	0.267345	0.0437341	2.5261	0.0238061	0.715247	0.670549
P05186	PPBT_HUMAN	0.00855591	0.0102179	0.0060768	0.00696879	0.00874865	0.00599804	0.00775532	0.00588242	1.02253	0.587011	1.27622	0.844109	0.932466	0.673785
Q15046	SYK_HUMAN	0.00750491	0.00988448	0.00621022	0.00707885	0.0103106	0.00771787	0.00600888	0.00780538	1.37385	0.780807	0.967579	1.10263	1.05622	0.68283
P31939	PUR9_HUMAN	0.0215331	0.0217423	0.0139991	0.0163746	0.0227984	0.01467	0.0155729	0.0160436	1.05876	0.674721	1.11243	0.979781	0.956423	0.686012
Q6XQN6	PNCB_HUMAN	0.000869038	0.00140415	0.000576585	0.00120208	0.00153974	0.00126039	0.00020951	0.00184455	1.77177	0.897617	0.363364	1.53447	1.1418	0.686243
Q12906	ILF3_HUMAN	0.00397388	0.00714703	0.00228203	0.00170714	0.00338256	0.00223712	0.00325747	0.00170864	0.851196	0.313014	1.42744	1.00088	0.898133	0.687938
P46821	MAP1B_HUMAN	0.000521014	0.00197497	0.000549293	0.00050388	0.00113327	0.000630559	0.000855016	0.00034266	2.17513	0.319274	1.55658	0.680043	1.18276	0.693273
P35052	GPC1_HUMAN	0.0023646	0.00361697	0.00184244	0.00174136	0.00265992	0.00258603	0.00188141	0.00237467	1.12489	0.714972	1.02115	1.36369	1.05618	0.704186
P00558	PGK1_HUMAN	0.142417	0.151318	0.118885	0.143231	0.155009	0.106898	0.13109	0.187856	1.08841	0.706447	1.10266	1.31156	1.05227	0.706251
Q14974	IMB1_HUMAN	0.00694139	0.0136689	0.00449431	0.0048467	0.00964509	0.00536876	0.00802462	0.004418	1.3895	0.392772	1.78551	0.911549	1.11983	0.717261
Q9Y3A5	SBDS_HUMAN	0.00198645	0.00334717	0.00231977	0.0015538	0.00310449	0.00142693	0.00137166	0.00160005	1.56283	0.426311	0.591294	1.02977	0.902552	0.727084
P50991	TCPD_HUMAN	0.0170344	0.0306726	0.0120041	0.0132617	0.0168982	0.0134089	0.0174626	0.0105837	0.992001	0.437162	1.45472	0.798065	0.920486	0.732507
O00571	DDX3X_HUMAN	0.000994711	0.00135864	0.000505469	0.000264396	0.000670643	6.35529e-05	0.000844889	0.000630607	0.674209	0.0467767	1.6715	2.38509	1.19439	0.73293
P41250	SYG_HUMAN	0.00491627	0.00614366	0.00390722	0.00271496	0.00650209	0.0042457	0.00366218	0.00344105	1.32257	0.691071	0.937285	1.26744	1.05459	0.736814
P46777	RL5_HUMAN	0.00367489	0.00614295	0.00180792	0.00121666	0.00305255	0.00201276	0.00481151	0.00113048	0.830651	0.327653	2.66136	0.929163	1.18721	0.737314
P62424	RL7A_HUMAN	0.00105896	0.00205816	0.000361241	0.000219498	0.000993281	0.000517494	0.00138609	5.02564e-05	0.937978	0.251436	3.83704	0.228961	1.31385	0.738503
Q16695	H31T_HUMAN	0.0467837	0.0739034	0.0295766	0.0242926	0.0411211	0.0206502	0.0800999	0.0206396	0.878963	0.279422	2.70822	0.849627	1.17906	0.756896
P41252	SYIC_HUMAN	0.00509411	0.00851941	0.00344669	0.00332714	0.00471783	0.00295435	0.00486656	0.00338646	0.926134	0.346779	1.41195	1.01783	0.925674	0.757596
P52292	IMA1_HUMAN	0.0018225	0.00204611	0.0007591	0.00132389	0.0015618	0.000875672	0.00163625	0.00136764	0.856956	0.427968	2.15552	1.03304	1.11837	0.769013
Q7L1Q6	BZW1_HUMAN	0.00506721	0.00664384	0.00267086	0.00199493	0.00318149	0.0015864	0.00409818	0.00244336	0.627858	0.238777	1.53441	1.22479	0.906457	0.769275
Q16555	DPYL2_HUMAN	0.000303804	0.0012173	0.000609544	0.000547933	0.00110417	0.000637904	0.000213067	0.000270062	3.63447	0.524034	0.349551	0.492874	1.25023	0.773745
P62249	RS16_HUMAN	0.00292576	0.00446127	0.00137094	0.000897671	0.00211257	0.00117252	0.00294296	0.00121932	0.722058	0.262823	2.14668	1.35832	1.12247	0.783977
Q9Y490	TLN1_HUMAN	0.0194498	0.0351977	0.0148519	0.00909642	0.0227991	0.0167945	0.0191847	0.0116896	1.1722	0.477149	1.29174	1.28507	1.05654	0.790806
P15586	GNS_HUMAN	0.00384453	0.00574162	0.002736	0.00306627	0.00432003	0.00353831	0.00309081	0.00304503	1.12368	0.616256	1.12968	0.993072	0.965673	0.794544
P61289	PSME3_HUMAN	0.000127461	0.00118799	0.000827551	0.000858859	0.000465189	0.000543508	0.00022888	0.000438629	3.64966	0.457503	0.276575	0.510711	1.22361	0.80048
Q9BWD1	THIC_HUMAN	0.00140431	0.00189044	0.00112783	0.00107599	0.00205992	0.000329184	0.000971554	0.00128148	1.46685	0.174131	0.861437	1.19098	0.92335	0.801159
P02533	K1C14_HUMAN	5.05595e-05	0.000791582	0.000139013	0.000249073	0.000128993	0.000117439	0.000174081	0.000150317	2.55131	0.14836	1.25226	0.603506	1.13886	0.807626
Q6EMK4	VASN_HUMAN	0.0281471	0.0253084	0.0212536	0.0299862	0.0342923	0.0238522	0.0216423	0.0268748	1.21832	0.942463	1.01829	0.896241	1.01883	0.808293
P28838	AMPL_HUMAN	0.00412651	0.00369872	0.00352351	0.00393744	0.00553857	0.00429921	0.00178122	0.00317452	1.34219	1.16235	0.505523	0.806239	0.954076	0.821316
P26599	PTBP1_HUMAN	0.00462255	0.00564958	0.00360914	0.00451016	0.00710359	0.00451476	0.00340529	0.00399125	1.53672	0.799132	0.943519	0.884946	1.04108	0.822442
O15511	ARPC5_HUMAN	0.00115153	0.00297649	0.0012645	0.00162915	0.00228086	0.00151448	0.00113116	0.00150636	1.98072	0.508814	0.894545	0.92463	1.07718	0.822643
O43390	HNRPR_HUMAN	0.00152853	0.00270994	0.000539168	0.00059698	0.00217284	0.000613499	0.00153765	6.97263e-05	1.42152	0.226389	2.8519	0.116798	1.15415	0.824756
Q13620	CUL4B_HUMAN	0.00111026	0.000548287	0.00057178	0.000533346	0.00107289	0.000619399	0.000460497	0.00062896	0.966343	1.1297	0.805374	1.17927	1.02017	0.827348
Q9H4A4	AMPB_HUMAN	0.0014801	0.00261171	0.00185185	0.00271843	0.00195937	0.00196663	0.00188871	0.00211756	1.32381	0.753003	1.0199	0.778966	0.968919	0.82986
P46781	RS9_HUMAN	0.0103311	0.0130024	0.0041019	0.00390769	0.0103643	0.00182441	0.0118396	0.00198551	1.00321	0.140313	2.88637	0.508102	1.1345	0.839675
P14868	SYDC_HUMAN	0.000417123	0.00153637	0.000796169	0.000724805	0.000912059	0.000151597	0.000957014	6.35678e-05	2.18655	0.0986725	1.20202	0.0877033	0.893737	0.846522
Q16851	UGPA_HUMAN	0.00394138	0.00530894	0.0037261	0.00437126	0.00572651	0.00434537	0.00365798	0.00379314	1.45292	0.818501	0.981717	0.867745	1.03022	0.848236
Q96QK1	VPS35_HUMAN	0.00149259	0.00270162	0.00161575	0.0013416	0.00184864	0.00161452	0.0020997	0.00133675	1.23855	0.597613	1.29952	0.996386	1.03302	0.849
Q9Y3F4	STRAP_HUMAN	0.00311595	0.00408916	0.00331477	0.00259641	0.00349507	0.0027308	0.00335842	0.00339739	1.12167	0.667813	1.01317	1.30849	1.02779	0.849668
Q9Y265	RUVB1_HUMAN	0.000792307	0.00339928	0.00161062	0.00100987	0.00143575	0.000924393	0.00112117	0.000962886	1.81211	0.271938	0.69611	0.953476	0.93341	0.850705
Q92973	TNPO1_HUMAN	0.00206192	0.00641202	0.00135761	0.0013875	0.0019731	0.00135172	0.00251788	0.000980771	0.956927	0.210811	1.85464	0.706862	0.93231	0.856713
Q16778	H2B2E_HUMAN	0.00324045	0.00492368	0.0015883	0.00211119	0.00281588	0.00151367	0.00418535	0.00125581	0.868978	0.307426	2.63512	0.594833	1.10159	0.858628
P68371	TBB4B_HUMAN	0.00302018	0.00472701	0.00140942	0.0013393	0.00260751	0.00120248	0.00329315	0.00118711	0.863363	0.254386	2.33652	0.886367	1.08516	0.859537
Q13813	SPTN1_HUMAN	0.014898	0.0274512	0.0159465	0.00797516	0.0194294	0.0196652	0.00769047	0.0135577	1.30416	0.71637	0.482266	1.69999	1.0507	0.866447
P15559	NQO1_HUMAN	0.00328554	0.00428837	0.00159883	0.00129222	0.00263026	0.00154414	0.00241449	0.00198788	0.800557	0.360077	1.51016	1.53834	1.05228	0.86706
P00568	KAD1_HUMAN	0.00548643	0.00248085	0.00451655	0.0050026	0.00587104	0.00283803	0.00402404	0.00468678	1.0701	1.14398	0.890955	0.936869	1.01048	0.869322
Q9UIQ6	LCAP_HUMAN	0.000660887	0.000222783	0.000138123	0.000547971	9.82541e-05	0.000260342	0.000339176	0.000308694	0.14867	1.16859	2.45561	0.56334	1.08405	0.877885
O43852	CALU_HUMAN	0.0020983	0.00239766	0.00205808	0.00227595	0.00325492	0.00223819	0.00113333	0.00250159	1.55121	0.933489	0.550673	1.09914	1.03363	0.881416
O43175	SERA_HUMAN	0.00358116	0.00463444	0.00251782	0.00128164	0.00319424	0.00161864	0.00342981	0.00161335	0.891957	0.349264	1.36221	1.25881	0.965562	0.889942
Q13200	PSMD2_HUMAN	0.0015138	0.0028687	0.000922891	0.000554298	0.0010397	0.000685111	0.00160984	0.000631721	0.686818	0.238823	1.74434	1.13968	0.952415	0.891794
Q12792	TWF1_HUMAN	0.00103872	0.00161296	0.000845072	0.000998981	0.00184017	0.00112402	0.000296926	0.00103056	1.77157	0.696867	0.351362	1.03161	0.962853	0.910247
P52907	CAZA1_HUMAN	0.00101693	0.00150042	0.000799909	0.00105758	0.00225476	0.0013508	0.000712371	0.000202446	2.21722	0.900284	0.890565	0.191424	1.04987	0.913599
P27824	CALX_HUMAN	0.00181604	0.00373308	0.00120318	0.000976284	0.0032896	0.00149204	0.00131471	0.000765918	1.81142	0.39968	1.0927	0.784524	1.02208	0.945759
Q96HC4	PDLI5_HUMAN	0.00167136	0.00173583	0.00116358	0.00103907	0.00201043	0.00114916	0.00119983	0.00118376	1.20287	0.662021	1.03115	1.13925	1.00882	0.946424
P10412	H14_HUMAN	0.0196197	0.026419	0.00914423	0.00808938	0.0128691	0.00414278	0.0218607	0.00534801	0.655926	0.15681	2.39065	0.661114	0.966126	0.949168
P53621	COPA_HUMAN	0.000835178	0.00134872	0.00102682	0.000859039	0.00126653	0.000764551	0.000854865	0.000971108	1.51648	0.56687	0.832538	1.13046	1.01159	0.958257
O14980	XPO1_HUMAN	0.000197719	0.00064128	0.00028649	0.000442964	0.000409575	0.000254691	0.000198679	0.00039885	2.0715	0.39716	0.693494	0.900412	1.01564	0.968664
Q9H0U4	RAB1B_HUMAN	0.00424046	0.00650839	0.00227079	0.00230104	0.00435969	0.00246533	0.00379148	0.0022251	1.02812	0.378792	1.66967	0.966998	1.01089	0.969664
O75367	H2AY_HUMAN	0.00358134	0.00504067	0.0017667	0.00223618	0.00300484	0.0015043	0.00354762	0.00178946	0.839028	0.298433	2.00804	0.800227	0.986432	0.972465
P07195	LDHB_HUMAN	0.169638	0.268789	0.153175	0.164981	0.199135	0.172414	0.180495	0.163055	1.17388	0.641448	1.17836	0.988326	0.995504	0.973788
Q6PEY2	TBA3E_HUMAN	0.00119712	0.00267671	6.13348e-05	1.57026e-05	0.00021876	0.000101112	3.28354e-05	4.96653e-05	0.182739	0.0377747	0.535347	3.16287	0.979683	0.979689
P30050	RL12_HUMAN	0.00613629	0.0112056	0.00365056	0.00371054	0.00619051	0.00383374	0.0067534	0.00307834	1.00884	0.342126	1.84996	0.829618	1.00764	0.982135
P46940	IQGA1_HUMAN	0.0255952	0.0498654	0.0173034	0.0155838	0.030856	0.0246268	0.0227016	0.0156355	1.20554	0.493865	1.31198	1.00332	1.00367	0.985127
Q8TD47	RS4Y2_HUMAN	0.00209882	0.00260919	0.00117503	0.00054473	0.00120649	0.000731565	0.00200328	0.000794294	0.574842	0.28038	1.70488	1.45814	1.00456	0.990204
O95373	IPO7_HUMAN	0.00278178	0.00562467	0.00131564	0.00129451	0.00153583	0.000853957	0.00289591	0.00142686	0.552102	0.151824	2.20114	1.10224	1.00183	0.996982
