# Supplementary material for: A different vision of translational research in biomarker discovery: a pilot study on circulatory mitochondrial proteins as Parkinson’s disease potential biomarkers
Source: Transl Neurodegener. 2020 Apr 3;9:11. doi: 10.1186/s40035-020-00188-0 (PMC7118951; doi:10.1186/s40035-020-00188-0)
Supplement: Supplementary file 6 — Additional file 6: Supplementary Table 4. Evaluation of the total levels of the plasma proteins of Controls and Parkinson’s disease patients. [file 40035_2020_188_MOESM6_ESM.xlsx]

## Sheet: Supplementary Table 4
Supplementary Table 4 - Evaluation of the total levels of the plasma proteins of Control and Parkinson's Disease patients. Statistical analysis was performed by a Student T-test and the statistical significance was considered for p-values < 0.05.
					Protein levels normalized to IS
					Control Samples																												PD Samples
Secretome Library	Plasma Library	No. Max Quantified Peptides	Protein Accession No.	Protein Accession Name	Ctrl6	Ctrl7	Ctrl8	Ctrl10	Ctrl11	Ctrl12	Ctrl13	Ctrl14	Ctrl15	Ctrl16	Ctrl17	Ctrl18	Ctrl20	Ctrl23	Ctrl24	Ctrl26	Ctrl27	Ctrl28	Ctrl29	Ctrl30	Ctrl31	Ctrl32	Ctrl34	Ctrl35	Ctrl5	Ctrl27	Ctrl29	Ctrl30	PD6	PD7	PD8	PD10	PD11	PD12	PD14	PD15	PD16	PD17	PD18	PD19	PD20	PD21	PD22	PD23	PD24
	x	4	P20742	PZP_HUMAN	0.0532017	0.0543406	0.088525	0.059284	0.058082	0.0343041	0.0481621	0.0494674	0.0354002	0.0384937	0.0355284	0.0354582	0.0586279	0.0583464	0.0762951	0.0522473	0.0686321	0.0368829	0.0559456	0.0621722	0.104056	0.0615623	0.0299137	0.048771	0.0841027	0.0570805	0.065204	0.0225094	0.00320045	0.00318974	0.000952249	0.00760697	0.00260128	0.0168551	0.00455998	0.0208517	0.0322245	0.0052351	0.0402733	0.00113098	0.00312162	0.00127095	0.00113617	0.00177939	0.011972
	x	1	P01611	KVD12_HUMAN	0.00611948	0.00763908	0.00452817	0.00647087	0.0095606	0.00764853	0.00450623	0.00329656	0.00648972	0.00547043	0.006328	0.00549566	0.00378361	0.00716574	0.00521096	0.00541938	0.00648008	0.00836161	0.00661542	0.00477478	0.0122187	0.00699797	0.00523089	0.00500398	0.00711909	0.00303713	0.00431477	0.00353597	0.0135555	0.0127773	0.00964385	0.0116208	0.0059091	0.0157103	0.00711402	0.015406	0.00970897	0.0160826	0.0160697	0.0100325	0.00695806	0.00742715	0.00886229	0.015296	0.0099123
	x	3	P02654	APOC1_HUMAN	0.00712454	0.0088901	0.00864975	0.00594815	0.00759899	0.00990109	0.00888117	0.00800419	0.00857131	0.0103677	0.0150361	0.0109954	0.0114636	0.00652935	0.00719362	0.00874034	0.00735528	0.00641136	0.00894137	0.0065006	0.0212812	0.0115608	0.00525645	0.00698938	0.00792848	0.000940978	0.00564428	0.00330439	0.021586	0.0184601	0.0167315	0.0217811	0.00844923	0.0165234	0.0119761	0.0149377	0.00964003	0.0258269	0.017268	0.0122454	0.00977732	0.010753	0.0173655	0.0366756	0.0193083
	x	1	Q15848	ADIPO_HUMAN	0.000352074	0.000426844	0.000183229	0.000613526	4.12314e-05	0.000309092	0.000410606	0.000289962	0.000253466	0.000351579	6.13465e-05	0.000183137	0.000596494	0.000337951	1.94712e-05	0.000316139	0.00030865	0.000207593	0.000301802	0.000215647	0.00117478	8.1e-05	0.000194643	0.000269581	0.000450478	5.24653e-05	0.000421026	9.36995e-05	3.02218e-05	0.00155338	0.00147285	0.0012709	0.000546619	0.000890551	0.000625175	0.000726174	0.000305706	0.00172191	0.000556121	0.00114131	0.00072207	0.000721485	0.001195	0.00155202	0.00116055
	x	15	P06727	APOA4_HUMAN	0.0165663	0.0366197	0.0375734	0.0433133	0.0786955	0.0358693	0.0292652	0.0296438	0.0339443	0.0463669	0.0418962	0.0335554	0.0367865	0.0338284	0.0194242	0.0306341	0.0204482	0.0366661	0.0251197	0.020472	0.0576747	0.02643	0.0210463	0.0344865	0.0240835	0.0170737	0.0228154	0.00722058	0.0495527	0.0349953	0.0258605	0.0448335	0.0461083	0.0651733	0.0407745	0.0677602	0.0401389	0.0997007	0.0618361	0.0292485	0.0331025	0.058808	0.0354144	0.0672641	0.10922
	x	10	P36955	PEDF_HUMAN	0.0242669	0.0257281	0.0302679	0.0305454	0.023412	0.02319	0.0283948	0.0271704	0.0228874	0.0277506	0.0363358	0.0325377	0.031774	0.0251115	0.0204051	0.033225	0.0286937	0.0239191	0.0289788	0.0285676	0.0355296	0.0222954	0.0132183	0.0208617	0.0212649	0.0138777	0.0230494	0.0125858	0.0476994	0.0312159	0.0298156	0.0408854	0.0268084	0.0370282	0.0413877	0.05192	0.0338063	0.0451648	0.041286	0.0235794	0.0343969	0.0259096	0.0248396	0.0566669	0.039008
	x	3	P02746	C1QB_HUMAN	0.011418	0.0117189	0.0110163	0.015397	0.00980444	0.00810522	0.0100015	0.012063	0.00911971	0.00983246	0.0148954	0.00957688	0.011618	0.0116636	0.0106509	0.0127029	0.0126652	0.010795	0.0142483	0.010228	0.0214419	0.010786	0.0075302	0.0103147	0.0145191	0.00555859	0.010083	0.00406942	0.0213912	0.0165203	0.0117958	0.0170921	0.0129733	0.0167651	0.0163421	0.0207822	0.0100534	0.025171	0.0188556	0.0152442	0.0163326	0.0142808	0.0153789	0.0225579	0.0179672
	x	2	A0A0C4DH31	HV118_HUMAN	0.00260752	0.0050269	0.00298567	0.0055213	0.00618816	0.00397921	0.00147505	0.00122461	0.00112672	0.00061725	0.00581725	0.0039513	0.000732618	0.00566329	0.00200389	0.00358344	0.00515886	0.00266072	0.00158997	0.00424686	0.0123844	0.00172869	0.00280842	0.00285756	0.00709059	0.00342926	0.00257519	0.0046522	0.0076178	0.00677029	0.00459815	0.00945719	0.00390297	0.00676535	0.00492726	0.00895774	0.00724967	0.012512	0.0118536	0.0064209	0.00690574	0.00633094	0.00355542	0.00428253	0.00621095
x	x	3	A0A0C4DH68	KV224_HUMAN	0.0222356	0.0140663	0.00729441	0.022471	0.0222606	0.0214028	0.0157866	0.010806	0.0131701	0.0196631	0.0157864	0.0180297	0.01165	0.01161	0.0132018	0.0104547	0.0124707	0.0155682	0.0158931	0.0116713	0.0284773	0.0172339	0.00875919	0.00845609	0.0174992	0.00695961	0.00872006	0.00475348	0.0325273	0.0182192	0.0148424	0.0177664	0.00674831	0.0290861	0.0327605	0.0324259	0.0160124	0.0237357	0.0281022	0.0192617	0.0265523	0.0158763	0.0362742	0.0412884	0.0209452
	x	1	P15814	IGLL1_HUMAN	0.0163433	0.0312296	0.0150284	0.0288318	0.0233792	0.0341841	0.0203655	0.0266481	0.0326919	0.0259933	0.0232608	0.0191097	0.0159775	0.018727	0.0139732	0.0172601	0.024559	0.0247915	0.0315311	0.0162355	0.0729242	0.031759	0.0168411	0.0114681	0.040146	0.0112762	0.0132185	0.005865	0.0453982	0.0261596	0.0294361	0.0350383	0.0177598	0.0402263	0.027136	0.0630202	0.0215037	0.040406	0.0627655	0.0275137	0.0280215	0.0257536	0.0289052	0.0511182	0.0322902
	x	2	P01714	LV319_HUMAN	0.0026293	0.00258648	0.00213578	0.00356437	0.00373788	0.00303991	0.00241562	0.00242555	0.00271157	0.00220883	0.00321603	0.00173269	0.001532	0.00198511	0.0018974	0.00236306	0.00288301	0.00258574	0.00380022	0.00169403	0.00851928	0.0018383	0.00202669	0.00078259	0.00194875	0.00113895	0.00205573	0.00114609	0.00640218	0.00268398	0.00412709	0.0036748	0.00168727	0.00271806	0.00305002	0.00510232	0.00164478	0.00428895	0.00649272	0.00338031	0.00342096	0.00309008	0.00322508	0.0057067	0.00353888
	x	2	P35542	SAA4_HUMAN	0.00343596	0.00328407	0.00288007	0.00441989	0.00312577	0.00405253	0.00381372	0.00312614	0.00181304	0.00222374	0.00375062	0.00412096	0.00443233	0.00269447	0.00193446	0.00334379	0.00518388	0.00249576	0.00182992	0.00264642	0.00661768	0.00376165	0.00157618	0.0022542	0.00707304	0.00111861	0.00328939	0.00037491	0.00825269	0.00479878	0.00510033	0.00595501	0.00181972	0.00585608	0.00748617	0.00812376	0.00436963	0.0100816	0.00481436	0.004205	0.0031661	0.00323041	0.00632669	0.0131015	0.00839599
	x	14	Q14624	ITIH4_HUMAN	0.256225	0.271559	0.316181	0.369369	0.300433	0.195606	0.228993	0.21731	0.213779	0.287969	0.288955	0.301913	0.406663	0.234034	0.269948	0.326651	0.338708	0.274207	0.210541	0.219417	0.457259	0.225309	0.194519	0.250616	0.246718	0.184637	0.279464	0.266353	0.310515	0.322784	0.253692	0.363607	0.249503	0.32617	0.405508	0.430476	0.312393	0.542658	0.416312	0.2492	0.406315	0.288479	0.413423	0.671748	0.391406
	x	2	P0DOY2	IGLC2_HUMAN	0.393283	0.532833	0.355984	0.561245	0.518945	0.4883	0.374592	0.425561	0.548214	0.516633	0.482834	0.475197	0.325474	0.397627	0.493964	0.436086	0.464288	0.45543	0.483305	0.344413	1.13576	0.612808	0.396031	0.302422	0.565985	0.242881	0.337196	0.16725	0.636174	0.533749	0.467346	0.600229	0.424464	0.648182	0.503735	0.796004	0.415283	0.742901	0.598729	0.505538	0.498107	0.496709	0.567805	0.810467	0.541482
x	x	12	P00738	HPT_HUMAN	0.332479	0.22153	0.452644	0.708736	0.57276	0.340808	0.272725	0.32795	0.121274	0.33905	0.280817	0.402292	0.656431	0.370385	0.485822	0.478479	0.344705	0.513391	0.0799961	0.286493	0.947897	0.308599	0.303274	0.513939	0.524101	0.213377	0.41088	0.261265	1.08479	0.823384	0.539604	0.591722	0.252079	0.647175	1.06922	0.293966	0.568066	1.01438	0.500029	0.396576	0.579607	0.407078	0.657183	1.18216	0.76501
	x	1	A0A0A0MT36	KVD21_HUMAN	8.06059e-05	0.000293522	0.000102546	3.88643e-05	0.000165633	0.000153055	0.000104496	5.71346e-05	1.74069e-05	0.000147232	0.000168619	0.000137174	6.04567e-05	9.90902e-05	0.000185488	7.29109e-05	0.00039562	2.43449e-05	0.000130341	0.000143596	0.00210187	0.000155481	0.000212049	0.000101416	0.00012085	7.41898e-05	5.48659e-05	0.000161018	0.000539653	9.32979e-05	0.000251016	3.30877e-05	0.000469466	0.000747577	0.000590646	0.000399775	0.000445842	0.00055275	0.000535767	0.000539782	0.000463287	5.65503e-05	0.00142817	0.00112027	0.000501013
x	x	8	P13671	CO6_HUMAN	0.0188137	0.0190973	0.0235216	0.0244363	0.0219617	0.018486	0.0226533	0.0156203	0.0172246	0.0244287	0.0196747	0.0147477	0.0294953	0.0248308	0.0215629	0.0221192	0.018501	0.0198366	0.0154118	0.0156671	0.105918	0.104888	0.0142701	0.015424	0.0173545	0.00602212	0.00756586	0.00721639	0.0608276	0.0479444	0.0335729	0.0512913	0.0222612	0.0476075	0.0292219	0.0319692	0.0372393	0.0809406	0.0482052	0.0323549	0.0377991	0.0271948	0.0525137	0.0379166	0.045851
	x	1	P04430	KV116_HUMAN	0.00109444	0.000101854	7.73433e-05	0.00137619	0.0017205	0.000857149	0.000193131	0.000266379	0.00167951	0.000124114	0.00149279	0.00188829	0.00130385	0.000847839	0.000699635	0.00156268	0.00117127	0.00103141	0.00342095	4.03267e-05	0.00158706	0.00162998	0.000650837	0.000626846	0.00116713	0.000810023	0.000991088	0.000434452	0.00257321	0.00171077	0.00138047	0.00358165	0.000978753	0.00249983	0.000285824	0.00362691	0.00294953	0.00196204	0.00118175	0.00194414	0.0022865	0.00108761	0.00203605	0.00209052	0.00125372
	x	6	P02750	A2GL_HUMAN	0.0183486	0.024431	0.0251718	0.0506221	0.0282205	0.0148649	0.0189519	0.0118892	0.0179182	0.0222466	0.0187406	0.0183778	0.0438323	0.0180442	0.0188203	0.0189878	0.0435344	0.0231797	0.0179912	0.0127892	0.0469281	0.0130429	0.0157569	0.0303227	0.0343003	0.0121286	0.00891526	0.0048167	0.0465809	0.0275378	0.0190159	0.0377286	0.019602	0.0392135	0.0619337	0.0555966	0.0266321	0.0426029	0.025048	0.0247901	0.0311529	0.0182787	0.0310345	0.0623794	0.0347791
x	x	11	P10909	CLUS_HUMAN	0.0899404	0.09551	0.0917493	0.122505	0.0931657	0.08087	0.0989081	0.0858156	0.0666939	0.0997746	0.111305	0.0893558	0.117401	0.100607	0.0750349	0.103258	0.0877617	0.0901085	0.0918388	0.0769753	0.167797	0.0853242	0.0730393	0.081324	0.105267	0.0473025	0.0930173	0.0406164	0.134996	0.130042	0.097541	0.158236	0.0923859	0.135675	0.124543	0.0963974	0.100746	0.182853	0.1243	0.0977288	0.088967	0.11383	0.134326	0.182618	0.129534
x	x	12	P02748	CO9_HUMAN	0.0539846	0.0458865	0.0586187	0.103305	0.0530557	0.0290318	0.051563	0.0294438	0.0368235	0.0482332	0.049548	0.0488458	0.0613026	0.043002	0.0425722	0.0508295	0.0635081	0.0399243	0.0344273	0.0359619	0.095636	0.0294783	0.0315863	0.0615959	0.0671711	0.0289561	0.0343634	0.0379118	0.0896078	0.0688195	0.0521761	0.0743663	0.0482907	0.0684237	0.113909	0.0763138	0.0468501	0.0996947	0.046781	0.0502046	0.0796586	0.0573911	0.0732234	0.135589	0.0870057
	x	7	P01859	IGHG2_HUMAN	0.305082	0.411932	0.244704	0.728582	0.858723	0.785296	0.340276	0.297922	0.467172	0.423744	0.388148	0.406878	0.437028	0.249688	0.466795	0.225123	0.434119	0.567657	0.375031	0.226717	0.69617	0.445009	0.271653	0.246756	0.444842	0.209036	0.270974	0.206279	0.290468	0.158051	0.183863	0.219556	0.122351	0.214045	0.193479	0.332176	0.248443	0.392747	0.285613	0.187354	0.197029	0.251623	0.408722	0.391977	0.204096
	x	3	P0DOX8	IGL1_HUMAN	0.121874	0.207583	0.161413	0.168071	0.185582	0.184295	0.154568	0.177074	0.167444	0.17493	0.199455	0.125978	0.111625	0.132625	0.14758	0.124963	0.115411	0.163274	0.217143	0.189556	0.401832	0.169954	0.124739	0.13114	0.166318	0.118349	0.130031	0.0564468	0.214561	0.23264	0.177147	0.181631	0.146851	0.288714	0.161647	0.211012	0.19469	0.195206	0.278952	0.225312	0.141322	0.147517	0.196281	0.265653	0.19856
	x	1	P0DP09	KV113_HUMAN	0.000277068	0.00148572	0.00253847	0.000895404	0.00238533	0.00132821	0.00765295	0.00921479	0.00169111	0.00134001	0.00226656	0.00929168	0.00106917	0.000201181	0.00702443	0.00150596	0.0190861	0.00273788	0.00151487	0.000511799	0.00180763	0.000127667	0.00460797	0.0013312	0.00184116	0.00129875	0.0110128	0.00278717	0.0123858	0.0157559	0.0159753	0.00394007	0.00185495	0.0187051	0.00218951	0.00315834	0.00777352	0.00619092	0.00199211	0.0015837	0.00191683	0.0164781	0.0269003	0.0216173	0.0129039
x	x	2	P04433	KV311_HUMAN	0.0395824	0.0386594	0.0280174	0.0496841	0.067609	0.0620564	0.0361828	0.0311376	0.0505025	0.0482973	0.0461123	0.0380915	0.048308	0.0331741	0.0316037	0.0340807	0.0544069	0.0455452	0.0394803	0.0273217	0.0654912	0.0308844	0.026186	0.0304019	0.0335479	0.0150348	0.0218475	0.00769298	0.0774452	0.0545301	0.0409132	0.0685757	0.0300754	0.0580563	0.0508702	0.0851244	0.0389544	0.0755893	0.0725816	0.0444764	0.0381923	0.0470729	0.0663708	0.0954171	0.0502763
x	x	7	P25311	ZA2G_HUMAN	0.0420636	0.055295	0.0599469	0.0668596	0.0619702	0.03323	0.0337301	0.0339661	0.0362647	0.0566055	0.0667147	0.0504123	0.0797164	0.0564707	0.0464035	0.0567271	0.0324897	0.0462656	0.0517507	0.050219	0.0513713	0.0472891	0.0301017	0.0568792	0.0434899	0.0146679	0.0195223	0.0195879	0.0816687	0.0557757	0.044244	0.0730873	0.0538741	0.0795868	0.0703956	0.0384915	0.0360578	0.0725739	0.0490256	0.0511456	0.045901	0.0556626	0.0666214	0.0982343	0.0602921
	x	4	P19652	A1AG2_HUMAN	0.00775995	0.0109951	0.00901586	0.0191775	0.0281797	0.0162262	0.0168897	0.0107302	0.0123384	0.0112759	0.0199452	0.0106462	0.0143794	0.00958217	0.0104523	0.0131358	0.0100254	0.00794139	0.00593033	0.00648254	0.0208492	0.00875756	0.00667168	0.00777597	0.0131145	0.00483208	0.00470828	0.00592244	0.013838	0.0141156	0.00870452	0.0161768	0.00867916	0.0320167	0.0198862	0.0292077	0.0170747	0.0421317	0.0192183	0.0110979	0.00962455	0.0105748	0.0109388	0.0139609	0.0220985
	x	2	A0A0C4DH25	KVD20_HUMAN	0.0135116	0.0160464	0.00760917	0.0155096	0.0269523	0.0159498	0.0150038	0.00897107	0.0200158	0.0235479	0.012786	0.0100007	0.0187388	0.0107188	0.0087381	0.011641	0.0218097	0.0172538	0.019608	0.0120422	0.020515	0.012205	0.00979287	0.00932609	0.0103004	0.00491151	0.00604357	0.00367238	0.0358454	0.0139867	0.013835	0.0182898	0.0101714	0.01928	0.0168386	0.0432577	0.013891	0.0290995	0.0229652	0.0143209	0.0178758	0.0166348	0.0193363	0.0358817	0.0183604
	x	5	P80748	LV321_HUMAN	0.00325458	0.0170252	0.00425497	0.0192535	0.00837641	0.00350478	0.00751767	0.0180108	0.0153707	0.0181069	0.0161659	0.0099075	0.00382921	0.0115275	0.012996	0.0161287	0.00646179	0.00566485	0.0209461	0.0123312	0.0216321	0.0208189	0.0048541	0.00317714	0.0277727	0.0113348	0.0124711	0.0054867	0.0297623	0.0297259	0.0253903	0.0134449	0.00685336	0.0530039	0.0241963	0.0302617	0.0165319	0.0142645	0.0358541	0.0110883	0.0335186	0.0212185	0.00738835	0.0121496	0.00873239
	x	1	A0A087WSY6	KVD15_HUMAN	0.00596653	0.00747026	0.0070591	0.0069457	0.00959464	0.00807057	0.00728033	0.00419516	0.008942	0.00696084	0.0118596	0.00494195	0.00892639	0.0107042	0.00696002	0.00741289	0.00956581	0.00635501	0.0115793	0.00685419	0.0140816	0.00605318	0.00732573	0.00502337	0.00564384	0.00315539	0.00337916	0.00227792	0.0122881	0.0163212	0.00960377	0.00920081	0.00526099	0.00994961	0.00693471	0.0180121	0.00677343	0.0133193	0.0114428	0.00785992	0.0123336	0.0111911	0.00920989	0.0142828	0.00845328
	x	15	P01023	A2MG_HUMAN	1.53349	1.60364	2.36511	1.42104	1.74034	0.932214	1.34365	1.38238	1.19782	1.18161	1.00752	1.12467	1.77248	1.68968	1.35148	1.40577	1.91334	1.08824	1.62642	1.89026	2.21942	1.8579	0.703068	1.18911	1.67436	1.64876	1.54073	1.24194	1.91875	1.92135	1.86982	2.21922	1.45346	1.82417	1.7089	2.09941	1.77296	4.06901	1.71785	2.14953	2.04917	1.99161	1.70695	2.92865	1.54427
	x	1	P01700	LV147_HUMAN	0.0230299	0.0292493	0.0188527	0.0227045	0.0199109	0.0166562	0.0163501	0.0174789	0.0294739	0.0319155	0.0247004	0.020506	0.0182058	0.0194045	0.0300136	0.0275739	0.0196533	0.0192734	0.0305669	0.019365	0.077809	0.0325148	0.0190245	0.0177926	0.0123421	0.0104819	0.0115824	0.0132388	0.0345428	0.0435541	0.0262939	0.0294908	0.0210254	0.0437176	0.0250329	0.0521185	0.0366491	0.0564108	0.0307279	0.0209699	0.0226939	0.0245802	0.0335885	0.0450639	0.0224948
	x	14	P02647	APOA1_HUMAN	1.82034	1.94236	2.17374	2.16411	2.81156	2.09478	2.22858	1.94794	2.07193	2.23209	2.60188	2.51793	2.65825	2.34955	2.15742	2.29806	2.59265	2.40298	1.85036	2.53064	3.68523	2.35078	1.49804	1.81956	1.27455	0.779687	1.32548	0.934655	2.65643	2.45244	2.4723	3.23004	1.83444	2.65962	2.25838	3.02157	2.12124	3.43218	3.3852	2.25254	2.02078	2.19369	3.29312	4.90968	3.08357
x	x	4	P01619	KV320_HUMAN	0.132607	0.141469	0.102666	0.169063	0.221185	0.142389	0.11693	0.113552	0.135612	0.152591	0.130714	0.134494	0.167611	0.127939	0.135455	0.176897	0.181538	0.139781	0.220631	0.146709	0.219127	0.12012	0.110234	0.117863	0.115801	0.0777052	0.0849777	0.0549022	0.22089	0.191519	0.115125	0.200026	0.105897	0.162653	0.156133	0.356161	0.125416	0.26028	0.236276	0.138958	0.191014	0.14555	0.181928	0.259565	0.152694
	x	1	P01601	KVD16_HUMAN	0.00145944	0.001162	0.000960338	0.0015349	0.00316765	0.000696993	0.000693502	0.00127629	0.000875068	0.00120353	0.00146547	0.000555336	0.000595819	0.00119569	0.000470551	0.00121542	0.00133787	0.000199615	0.0013923	0.000663625	0.00508437	0.00103467	0.00186057	0.0101368	0.0011223	0.000481053	0.000438171	0.00068804	0.0032142	0.00242741	0.000584983	0.00406419	0.00213516	0.0044883	0.00139788	0.00213526	0.00180258	0.00285729	0.00346528	0.00102292	0.00210745	0.00324177	0.00297609	0.00337319	0.0025265
	x	3	P04264	K2C1_HUMAN	0.0163771	0.00907732	0.0113632	0.00824539	0.00819381	0.00803232	0.011715	0.00933933	0.00905581	0.00691671	0.00652574	0.00710713	0.00566059	0.00830041	0.00549016	0.00564007	0.00488316	0.00183352	0.00425493	0.0061213	0.0098463	0.00724885	0.0061918	0.00798061	0.00371849	0.00341146	0.00337313	0.00330551	0.0406232	0.010134	0.0121905	0.012187	0.0146873	0.0127284	0.0133879	0.0203759	0.00408003	0.010147	0.00810569	0.011275	0.0147234	0.00933443	0.00480806	0.00370909	0.00492894
x	x	4	P23142	FBLN1_HUMAN	0.00408177	0.00342874	0.00240613	0.00413423	0.00308975	0.00174429	0.00224604	0.00229932	0.00163087	0.00147893	0.00114814	0.00122685	0.00267067	0.00257206	0.00136384	0.00140608	0.00294452	0.00186102	0.00234532	0.00189499	0.0047068	0.0010623	0.00134147	0.000948465	0.00213288	0.00112224	0.00132189	0.00123548	0.00585212	0.00412723	0.00361604	0.00299576	0.0024362	0.00219052	0.00238492	0.0016516	0.00221912	0.00446829	0.0021869	0.00190795	0.00227672	0.00356274	0.00298705	0.00712433	0.0029212
		2	O00391	QSOX1_HUMAN	0.00221197	0.000691314	0.00292203	0.00248038	0.0026367	0.00210375	0.00230502	0.00231063	0.00217863	0.00275313	0.002309	0.00163942	0.00231889	0.00275488	0.0020369	0.000714705	0.0034139	0.00150469	0.00205551	0.00235514	0.00329233	0.00014256	0.00127554	0.000531246	0.00183201	0.00109767	0.00198232	0.00122013	0.00208381	0.00306951	0.00279793	0.0031492	0.00237475	0.00280805	0.003024	0.00336645	0.00225928	0.00556772	0.0034003	0.00235064	0.0028352	0.0027857	0.00238375	0.00523508	0.00302454
	x	1	A0A075B6H9	LV469_HUMAN	0.00054189	0.000907216	7.74451e-05	0.000816026	0.00103868	0.000753503	0.00108036	0.00109746	0.000253342	7.04677e-06	2.28257e-05	4.40908e-05	5.99362e-05	0.000170358	3.82676e-05	9.9097e-05	0.000162533	0.00024792	0.000105905	0.000173287	0.00249483	0.000435273	0.000193616	2.82299e-05	0.00166396	6.5576e-05	0.000708715	0.000166828	0.000343551	0.000613265	0.000573857	1.83722e-05	0.000194923	0.000856734	0.000733542	0.000890754	0.000490358	0.000643439	0.000660633	0.000671059	0.000520002	0.000740802	0.000804973	0.0010917	0.000738113
x	x	1	A5YKK6	CNOT1_HUMAN	0.00523147	0.00388863	0.00337001	0.004215	0.00312157	0.00414311	0.00389257	0.00459855	0.00365406	0.00388303	0.00401663	0.00373952	0.00286388	0.00328217	0.0026167	0.00394316	0.00319445	0.00299182	0.00389006	0.00299558	0.0046929	0.00307057	0.00238197	0.00287195	0.003234	0.0021789	0.0028303	0.000750483	0.00839034	0.00406756	0.00414589	0.00543391	0.00382271	0.00360153	0.00318138	0.00323147	0.00470874	0.00624089	0.00483479	0.0042398	0.00443486	0.00490015	0.00471031	0.00714382	0.00384268
x	x	13	P01031	CO5_HUMAN	0.0879652	0.0786735	0.0956062	0.127323	0.0852188	0.065122	0.088103	0.0725313	0.0772634	0.104329	0.0864269	0.0891479	0.127914	0.101035	0.081696	0.0965736	0.103249	0.0762296	0.0945796	0.0920153	0.152041	0.0827516	0.0579226	0.0908096	0.0786405	0.0767703	0.0818789	0.0984257	0.102043	0.11366	0.0742294	0.115989	0.0715844	0.101813	0.115264	0.127253	0.0954862	0.196128	0.127059	0.081099	0.0994441	0.107778	0.128673	0.204454	0.14205
x	x	4	P01615	KVD28_HUMAN	0.0531188	0.0598985	0.0263393	0.0729896	0.0957219	0.066545	0.0613021	0.0421724	0.0576108	0.0541148	0.0422548	0.0409084	0.0588143	0.0358209	0.0466928	0.0462288	0.0578304	0.0537462	0.0849413	0.0451871	0.130399	0.0500142	0.0378704	0.0405771	0.0760443	0.0273741	0.0473632	0.0162421	0.100261	0.0546868	0.0479315	0.060606	0.0326263	0.0874046	0.0579868	0.104278	0.0653973	0.109942	0.0769601	0.0558384	0.0734111	0.0626687	0.133797	0.156238	0.0646557
	x	4	P02747	C1QC_HUMAN	0.0374184	0.0295041	0.0294826	0.041123	0.0211938	0.0277933	0.0313349	0.029435	0.0256694	0.0330577	0.0367258	0.031556	0.0340395	0.0285545	0.0277913	0.0302608	0.0337999	0.0277663	0.0346071	0.0275435	0.0558907	0.0270884	0.0178664	0.0273605	0.0236796	0.0106385	0.0218142	0.00970836	0.0472688	0.0368859	0.0259318	0.0384457	0.0319164	0.03889	0.0373963	0.0513867	0.0301675	0.0608383	0.0456469	0.0368552	0.0393967	0.0345263	0.0345189	0.0625336	0.0418202
	x	5	P69905	HBA_HUMAN	0.0561221	0.0338481	0.0290391	0.0272936	0.0408368	0.157619	0.0316006	0.0317394	0.081684	0.0553021	0.0529785	0.0314067	0.0306372	0.0305185	0.0155706	0.0477767	0.0489872	0.0325504	0.0658151	0.0244272	0.0752338	0.0350976	0.0136905	0.0240701	0.00755575	0.00761523	0.0112003	0.0155607	0.0484069	0.0802347	0.0499083	0.054895	0.0360262	0.052811	0.0236903	0.0714242	0.0841373	0.113893	0.0288632	0.0510069	0.0198655	0.0302788	0.0488222	0.128341	0.0587028
x	x	9	P09871	C1S_HUMAN	0.0293402	0.0298217	0.0322268	0.0451261	0.0299786	0.0269032	0.0306161	0.0319923	0.0230043	0.026037	0.0313904	0.0266615	0.0364424	0.0243303	0.0216076	0.0298507	0.032372	0.0211579	0.0273132	0.0245331	0.0443651	0.0224027	0.0143197	0.0239006	0.0273478	0.0137289	0.020017	0.0174393	0.0359477	0.0337503	0.0243883	0.0364608	0.0258338	0.0311218	0.0361379	0.0359267	0.0296486	0.0450615	0.0367399	0.0268368	0.0341323	0.0307381	0.0364795	0.0500574	0.0405125
	x	1	P01599	KV117_HUMAN	0.000793535	8.86878e-05	0.000316232	0.00119395	0.00104694	0.000366499	0.000176527	0.000380657	0.000717062	0.000348524	0.000491404	0.000415588	0.000802815	0.000515064	0.00020542	0.000467438	0.000729984	0.000274559	0.00048722	0.000754138	0.0015332	0.000143169	0.000342136	0.000503171	0.00143028	0.000500306	0.000345755	0.000676349	0.00204029	0.00107223	0.000257922	0.00122977	0.000753596	0.00114375	0.00110584	0.00197718	0.000898839	0.0014694	0.00155968	0.000834867	0.000621425	0.000400583	0.000797152	0.00122934	0.00095746
	x	15	P01009	A1AT_HUMAN	2.29695	2.38336	2.73852	3.57394	2.74935	1.95736	2.43117	1.95462	1.97489	2.2335	2.72512	2.63805	4.10245	2.71785	2.07007	2.71929	3.40238	2.42642	2.50801	2.44849	4.09619	2.45183	1.61889	2.79937	2.20747	2.14333	2.31894	2.55728	3.17351	3.30032	2.94473	3.18413	2.07292	3.05731	3.31747	3.6263	2.68335	4.0386	2.7792	2.47667	2.89997	2.39743	3.57425	4.91491	2.80955
	x	3	O14791	APOL1_HUMAN	0.00925818	0.0062018	0.00611641	0.011515	0.00801845	0.00742012	0.00399794	0.00935386	0.006799	0.0108463	0.0181503	0.00894295	0.0123035	0.00990212	0.00701697	0.011782	0.00891633	0.00794947	0.00737253	0.00621387	0.0173797	0.00865181	0.00468397	0.00914292	0.0122762	0.00340945	0.00828567	0.00279789	0.0212121	0.0160322	0.0092949	0.0212145	0.00576582	0.0110051	0.0145118	0.0169954	0.00911923	0.015158	0.0273296	0.00963022	0.00843564	0.0109516	0.014433	0.0170887	0.0189448
	x	1	P15169	CBPN_HUMAN	0.00144333	0.00114807	0.00108349	0.00179089	0.00151711	0.00139314	0.00136883	0.0014791	0.00107664	0.00123091	0.00163689	0.00152718	0.00157174	0.00105658	0.000880527	0.00176494	0.00157621	0.00172309	0.00122476	0.000836264	0.00216849	0.00108408	0.000992455	0.00137837	0.00186726	0.000737453	0.00140984	0.000172725	0.00233361	0.0019573	0.00166596	0.00239708	0.00116545	0.0018915	0.00206266	0.00202735	0.00131714	0.00311163	0.00218921	0.00163986	0.00122361	0.00140571	0.00219415	0.00279837	0.00249223
	x	1	P01624	KV315_HUMAN	0.0495965	0.0465438	0.032345	0.0547512	0.0887516	0.0693799	0.0421658	0.0389225	0.0579339	0.065028	0.0649036	0.0460462	0.0576142	0.0471225	0.0423882	0.0521834	0.0690339	0.0428655	0.0802957	0.0408695	0.0912809	0.0444785	0.0361285	0.0348432	0.0458376	0.0256626	0.025704	0.0109175	0.0929916	0.0499292	0.0463275	0.0836466	0.0366887	0.0712255	0.0582363	0.155159	0.0476146	0.0981026	0.0866355	0.066062	0.0641705	0.0499277	0.0639959	0.114156	0.0611055
	x	2	P05090	APOD_HUMAN	0.00374858	0.00337542	0.0037756	0.00282241	0.00530755	0.00359855	0.00292825	0.00229323	0.0038765	0.00442286	0.00421739	0.00389617	0.0049633	0.00337586	0.00226882	0.00284084	0.000335868	0.00223997	0.00242956	0.00247818	0.00418563	0.00197029	0.0015809	0.00209969	0.00186351	0.000863211	0.000453832	0.000691437	0.00667442	0.00487073	0.0037111	0.00412686	0.0020582	0.0042745	0.00353938	0.00380845	0.00249615	0.00564129	0.0051774	0.00239592	0.00219	0.00351392	0.00584016	0.00863065	0.00447287
	x	4	P05452	TETN_HUMAN	0.00538193	0.00641378	0.00726737	0.00925511	0.00129384	0.00688547	0.0059212	0.00483712	0.00555851	0.00671305	0.00643987	0.00553157	0.00368991	0.00653884	0.00601368	0.00588111	0.00756739	0.00464141	0.00702355	0.00427554	0.0112923	0.0068215	0.00397259	0.00524776	0.003561	0.00227132	0.00313245	0.00230727	0.00489122	0.00306223	0.00346688	0.00476363	0.00298581	0.00633429	0.00144489	0.00135582	0.00286906	0.00302378	0.00412985	0.00119692	0.00138278	0.00375148	0.00244396	0.00823152	0.00336961
	x	12	P06681	CO2_HUMAN	0.0179622	0.0170509	0.0162977	0.0279041	0.0226868	0.0173735	0.0173942	0.0167728	0.0126291	0.0171512	0.020249	0.0168583	0.0240189	0.0199985	0.0195272	0.0217687	0.0190803	0.0192848	0.00962538	0.0159696	0.0358943	0.0196553	0.0113488	0.0138085	0.0198401	0.0105402	0.0189895	0.00972543	0.0262759	0.0270674	0.0181927	0.0227234	0.0142735	0.0198764	0.028779	0.0263194	0.0220828	0.0326535	0.0247324	0.0146919	0.015752	0.0175853	0.0253506	0.0381013	0.0292138
	x	3	P07360	CO8G_HUMAN	0.00635107	0.00468896	0.00433106	0.00620331	0.00623205	0.00367968	0.00551946	0.00411918	0.00464023	0.00701371	0.00862797	0.00704048	0.00364392	0.00455909	0.00663122	0.00785112	0.00563237	0.00535059	0.00537522	0.00629437	0.0133787	0.00467362	0.00473809	0.00631104	0.00562871	0.00188163	0.00420656	0.00301514	0.0123163	0.00688125	0.0062166	0.0109852	0.00434435	0.00677224	0.00894305	0.0104172	0.00512477	0.0116912	0.010232	0.00721272	0.00683817	0.00558013	0.00370264	0.0103612	0.00752779
	x	1	P36980	FHR2_HUMAN	0.000384013	9.64287e-05	0.000380165	7.37615e-05	0.000312549	0.000426513	0.000426037	0.000329238	0.000138378	0.000460597	0.000105912	3.73617e-05	0.000234631	0.000323664	6.44636e-05	0.000323297	0.000490274	0.000452438	0.000498063	4.62679e-05	0.000734751	4.24715e-05	0.000103933	6.1384e-05	4.43619e-05	0.000153777	7.26298e-05	0.000142605	0.000593513	0.000146986	0.00029814	0.00048863	0.000416731	0.000549385	0.000733152	1.97785e-05	0.000364045	0.00124009	8.66458e-05	0.000518367	0.000511371	0.000453617	0.000482343	0.00109145	0.000367807
x	x	1	A0A075B6J9	LV218_HUMAN	0.000349083	0.000398193	0.000149577	5.9809e-05	0.000114592	0.000509624	2.88582e-05	6.0071e-05	0.000332429	8.15516e-05	0.00047942	0.000713054	0.000369934	5.29177e-05	0.000777006	6.89842e-05	6.9343e-05	0.000881551	0.000854853	0.000182409	4.43126e-05	3.40668e-05	8.08948e-05	0.000301663	0.00042388	0.000213602	5.78663e-05	0.000130528	0.00131423	0.000273309	0.000522126	0.00088854	0.00077102	0.000344043	2.70905e-05	0.00046132	0.000148932	0.000971243	0.00192598	0.000848232	8.25959e-05	0.000927148	0.00116975	0.00151337	6.33928e-05
		1	Q15582	BGH3_HUMAN	0.00124612	0.00106106	0.00155993	0.00199073	0.00121449	0.0011238	0.000128217	0.000825056	0.000265271	0.00244192	0.00153471	0.00160331	0.000101727	0.00203067	0.00195518	0.00163302	0.0010213	0.00115245	0.00161678	0.0011522	0.000594553	0.00240206	0.000724437	0.000279946	0.000767642	0.000671318	6.37814e-05	0.000786737	0.00107393	0.00188528	0.00138572	0.000115903	0.00134323	0.00131507	0.00155804	0.00246901	0.00145234	0.00308443	0.00222089	0.00162246	0.0015025	0.00177722	0.00226226	0.00263247	0.00197942
	x	5	P06312	KV401_HUMAN	0.169019	0.177246	0.103007	0.199573	0.220756	0.20711	0.152843	0.103856	0.201763	0.191874	0.205267	0.204034	0.176174	0.161778	0.138582	0.205343	0.274711	0.160301	0.235633	0.173854	0.283265	0.192561	0.151457	0.138979	0.129268	0.0985448	0.104228	0.114093	0.281084	0.201562	0.148055	0.1828	0.101828	0.205586	0.168938	0.434999	0.228512	0.330706	0.25808	0.162007	0.170431	0.19781	0.220272	0.398143	0.211171
	x	6	P04275	VWF_HUMAN	0.00423549	0.00455767	0.00562392	0.00560043	0.00437015	0.0018442	0.00412337	0.00322951	0.00309724	0.00251537	0.00269166	0.00199733	0.00542103	0.00810758	0.00569742	0.00368212	0.00681874	0.00315576	0.00505625	0.00392127	0.00476268	0.00285732	0.00210374	0.000514665	0.00473369	0.00399623	0.0036951	0.000980861	0.00898225	0.0053998	0.00532822	0.00390555	0.00439225	0.00470098	0.00593367	0.00272043	0.00638226	0.0118384	0.00413235	0.00357313	0.00488847	0.00386773	0.00683008	0.00719851	0.00420078
x	x	7	P02743	SAMP_HUMAN	0.106534	0.0852177	0.120913	0.118894	0.110768	0.0926319	0.0805655	0.0918045	0.0844241	0.150914	0.147966	0.123541	0.121306	0.103156	0.0940266	0.108901	0.0815583	0.0689363	0.0869503	0.107677	0.181595	0.16139	0.0830233	0.111643	0.0853462	0.0345665	0.0522268	0.0345834	0.124811	0.135545	0.0840273	0.129447	0.0763911	0.100244	0.169379	0.146722	0.0922134	0.17736	0.169431	0.0802366	0.104377	0.101854	0.155463	0.242593	0.181209
	x	14	P02649	APOE_HUMAN	0.066864	0.0504303	0.045208	0.053558	0.0561682	0.0777567	0.0626113	0.0543992	0.0481182	0.0587766	0.0960896	0.0697561	0.0950441	0.0565872	0.0550189	0.0638654	0.0630453	0.0582897	0.0633109	0.0449355	0.132728	0.0729289	0.0368536	0.0480458	0.0893871	0.0255842	0.0722374	0.0136552	0.157932	0.0853338	0.0900923	0.107642	0.0517815	0.087918	0.0977232	0.0877736	0.0560606	0.152968	0.0956251	0.049171	0.0576907	0.0638516	0.0909573	0.137979	0.0836686
x		1	P02788	TRFL_HUMAN	0.0237859	0.0318076	0.0229786	0.0348501	0.0301743	0.0374537	0.0408558	0.0386508	0.0246277	0.0267459	0.0414133	0.0259836	0.0285899	0.0246563	0.025272	0.0331797	0.0391666	0.0203488	0.0276278	0.0279116	0.0591271	0.0252135	0.0150546	0.0160316	0.0394449	0.0240483	0.0331813	0.0101774	0.0347297	0.0370146	0.0331296	0.0490426	0.0165435	0.0341494	0.0341039	0.0381603	0.0296659	0.0486606	0.056956	0.0344317	0.0323946	0.0344881	0.0449861	0.0562895	0.0518386
		1	P02786	TFR1_HUMAN	0.000281203	0.000673606	0.000766555	0.000544271	0.000531649	0.000311517	0.000554317	0.000481022	0.000499054	0.000730699	0.000675838	0.000503012	0.000262833	0.000726836	0.000507931	0.000674821	0.000641195	0.000577393	0.000942113	0.00012027	0.00115817	0.00052777	0.000423411	0.000409419	0.000441006	0.000170862	0.00011605	0.000190253	0.00071438	0.00103405	0.000382279	0.000364985	0.000380007	0.000779447	0.000495451	0.000619839	0.000666469	0.000564023	0.000637521	0.000508107	0.000861255	0.000860431	0.000739653	0.00125718	0.000873221
	x	1	P0DOX6	IGM_HUMAN	0.0120831	0.0336384	0.00935839	0.0180234	0.0176211	0.00880861	0.0120595	0.0135811	0.0191769	0.0129034	0.0186081	0.050329	0.0366499	0.00917224	0.0161094	0.0157156	0.0163454	0.0079678	0.0214471	0.0144185	0.0123114	0.00782758	0.0052347	0.00601608	0.0220518	0.0260123	0.0183223	0.0131766	0.00997106	0.0106398	0.00318326	0.0067672	0.0022149	0.0122327	0.00745899	0.0033844	0.000137224	0.000489428	0.0163313	0.00525503	0.0214691	0.0212783	0.0177134	0.0229511	0.0141822
	x	5	P02765	FETUA_HUMAN	0.0499313	0.0564946	0.0556072	0.0709053	0.0641522	0.0530079	0.0504012	0.0591637	0.0442169	0.0597776	0.0674	0.0553647	0.0441994	0.0561405	0.0433892	0.0576272	0.0607477	0.0440136	0.0486784	0.0489681	0.109848	0.0459099	0.0369772	0.0429605	0.0518808	0.0315761	0.0414942	0.0181328	0.0766885	0.0623772	0.050213	0.0818619	0.0427933	0.0680504	0.0509096	0.0646402	0.0550477	0.093138	0.057996	0.0556802	0.0564578	0.0606619	0.0671763	0.0885851	0.0691556
		1	P46940	IQGA1_HUMAN	0.00332499	0.00295348	0.00455759	0.00196285	0.00314359	0.00297294	0.00294715	0.00286367	9.01274e-05	0.00396386	0.000327514	0.00392843	0.000208274	0.00365168	0.000237343	0.00361814	0.0029295	0.00289129	0.00338431	0.00013583	0.0050621	0.000217166	0.00204313	0.00299498	0.00220207	0.000606948	0.00227713	0.00160708	0.00389298	0.00395299	0.0027122	0.00413003	0.00312763	0.00360399	0.00322803	0.00408139	0.00343822	0.000352499	0.00437762	0.00383867	0.00295835	0.00336363	0.00455191	0.000319701	0.00330406
	x	3	P02671	FIBA_HUMAN	0.000594406	0.000543225	0.000155106	0.000727764	0.000754986	0.000477968	0.00047729	0.000408893	0.000355509	0.00115058	0.000533737	0.000296584	0.000330833	0.000502985	0.000305283	0.000579189	0.00150673	0.000520894	0.000949207	0.000425987	0.00125255	0.00123072	0.00228121	0.00615895	0.38133	0.233439	0.261443	0.235496	0.000494786	0.000393272	0.000183546	0.000526493	0.000604736	0.00089516	0.000805903	0.000702691	0.000270117	0.00040548	0.00087416	0.000439554	0.000610439	0.000323925	0.000673931	0.00156164	0.000280665
	x	2	P02656	APOC3_HUMAN	0.0041099	0.00371544	0.00438246	0.0064628	0.00404738	0.00561574	0.00597656	0.00555435	0.00507184	0.00571907	0.00941578	0.00790798	0.00932728	0.00596012	0.00551132	0.00864327	0.00601127	0.00757888	0.00730176	0.0020954	0.01357	0.0116486	0.00377377	0.00479242	0.00640362	0.00099747	0.00312291	0.000252546	0.0121964	0.00751998	0.00645653	0.0111646	0.00411243	0.00894522	0.00713717	0.00901217	0.00530267	0.0177799	0.00766226	0.00371149	0.00547467	0.00682797	0.00900135	0.0254426	0.0153647
x	x	2	P01742	HV169_HUMAN	0.00275717	0.00623034	0.000647512	0.00445701	0.000901474	0.000550959	0.00198727	0.00341264	0.00229866	0.00137289	0.00428336	0.00410735	0.00695814	0.00385425	0.00327702	0.000652268	0.00194655	0.00215916	0.00546773	0.00371849	0.0028847	0.00325947	0.00145815	0.00326176	0.00151537	0.002522	0.00046687	0.00142027	0.00649357	0.00636023	0.00200655	0.00255999	0.00207322	0.00690239	0.0023804	0.00151325	0.00236282	0.00534068	0.00414666	0.00142836	0.0046142	0.00562965	0.00387483	0.00394146	0.0022921
	x	4	P05160	F13B_HUMAN	0.0106916	0.00979154	0.0116671	0.0122394	0.012243	0.0107971	0.0116666	0.0121709	0.0119048	0.0150563	0.0109502	0.00994388	0.0115969	0.00947243	0.0106772	0.0100662	0.00678874	0.0104718	0.00838492	0.0111509	0.0116388	0.0101479	0.00668542	0.00924035	0.00906772	0.00401829	0.00745801	0.00710806	0.0109595	0.00641893	0.00736319	0.0112499	0.0066671	0.010816	0.00758883	0.00494548	0.007772	0.0106703	0.00779537	0.00454665	0.00901392	0.00843441	0.0109898	0.0145538	0.00991813
	x	2	P00915	CAH1_HUMAN	0.00347141	0.000842199	0.0014639	0.00157877	0.00224361	0.00813762	0.000796215	0.00178819	0.00370383	0.00317566	0.00149519	0.00188665	0.00208838	0.00149488	0.000951899	0.00337775	0.00243572	0.00101778	0.00529841	0.00126009	0.00313677	0.00118581	0.000384331	0.00140275	0.000357078	0.000335168	0.000638336	0.000104804	0.00208808	0.00276187	0.00219391	0.00182835	0.00151892	0.00268179	0.000932859	0.00256282	0.00308988	0.00354444	0.000913342	0.00177162	0.000527218	0.00175652	0.00256103	0.00572269	0.00345129
	x	11	P27169	PON1_HUMAN	0.061529	0.04604	0.0437953	0.0625691	0.0492925	0.047249	0.0629687	0.052857	0.0423842	0.0689419	0.101576	0.12905	0.0762713	0.0669588	0.0617895	0.0803171	0.0542864	0.0617885	0.0827567	0.0666232	0.106377	0.0669045	0.0508703	0.0427291	0.0401637	0.051225	0.0892268	0.0457921	0.086873	0.0636867	0.0765099	0.105171	0.0448015	0.0423486	0.0793627	0.0696738	0.0751679	0.0949781	0.0880854	0.0470094	0.0703808	0.0782725	0.109214	0.132718	0.0780762
	x	3	A0A075B6S5	KV127_HUMAN	0.0208568	0.0252037	0.0178076	0.0303886	0.0224119	0.0214309	0.0140767	0.0161259	0.0254969	0.0173159	0.0206431	0.0216537	0.0223383	0.0193543	0.0163026	0.0239441	0.0260525	0.0147085	0.0270114	0.0209588	0.0453668	0.0282435	0.0169847	0.0204783	0.0237955	0.0158349	0.0177016	0.0220815	0.0269619	0.0226857	0.0165819	0.0253764	0.0124828	0.0255479	0.0288069	0.0356124	0.018859	0.0389395	0.0350133	0.0211068	0.0298399	0.0266618	0.0258741	0.0354479	0.0221287
	x	14	P00450	CERU_HUMAN	0.564186	0.519159	0.365234	0.713498	0.555993	0.358999	0.521214	0.41858	0.422015	0.575399	0.53546	0.544221	0.666579	0.500253	0.53411	0.581589	0.595961	0.497412	0.426841	0.430605	0.945764	0.429098	0.28413	0.382494	0.370799	0.280868	0.440298	0.453085	0.562735	0.601275	0.475903	0.457304	0.39193	0.615846	0.968254	0.63653	0.537815	0.916191	0.527532	0.431813	0.714652	0.541402	0.60349	0.968045	0.6903
x	x	5	P68871	HBB_HUMAN	0.0741984	0.0508284	0.0430983	0.0415156	0.0715791	0.232831	0.052648	0.0492481	0.114969	0.0805369	0.0739489	0.0477489	0.0463273	0.0520563	0.023109	0.0706515	0.0775709	0.0522416	0.0883253	0.0400001	0.0868269	0.0383888	0.0186679	0.0321728	0.00820221	0.0100846	0.0158315	0.00680243	0.066942	0.0921193	0.058412	0.0655521	0.0431037	0.0678855	0.0321037	0.0856574	0.0969988	0.124234	0.0377031	0.0649601	0.0288169	0.0368714	0.0597061	0.15116	0.0690011
	x	3	P01591	IGJ_HUMAN	0.0182833	0.0156017	0.0135218	0.0167112	0.0207915	0.0111426	0.0151718	0.0131953	0.0204821	0.0151332	0.0236139	0.0270784	0.017059	0.0225022	0.0196261	0.0204228	0.0158877	0.0103937	0.0250022	0.0278247	0.0231799	0.0278631	0.00883903	0.00890194	0.0265962	0.0157291	0.0117834	0.00332227	0.0365922	0.020305	0.0130096	0.0176866	0.0073733	0.0222442	0.0139052	0.0217175	0.0240827	0.0265374	0.024839	0.014396	0.0109566	0.0245357	0.0244488	0.0324605	0.0240513
	x	9	P02760	AMBP_HUMAN	0.116443	0.127547	0.153734	0.150065	0.13753	0.0935981	0.122083	0.102315	0.106742	0.129756	0.137773	0.122383	0.216439	0.132104	0.133741	0.138147	0.14113	0.117825	0.126141	0.150256	0.190957	0.118299	0.0802369	0.104685	0.115603	0.0697546	0.101343	0.071162	0.124678	0.054593	0.0476801	0.130978	0.0903805	0.130657	0.0995887	0.0676595	0.0905725	0.0825782	0.135709	0.0714615	0.047147	0.0511669	0.13338	0.118904	0.122641
	x	1	P01780	HV307_HUMAN	0.023993	0.0244668	0.0188427	0.028414	0.045603	0.0231371	0.0229391	0.0183175	0.0330826	0.033383	0.0256019	0.0375729	0.0238837	0.0163383	0.0403036	0.0213141	0.04898	0.0216626	0.0262136	0.0205321	0.0246498	0.0293756	0.0243954	0.0178339	0.0216868	0.0158461	0.0122845	0.00969047	0.0457543	0.0233078	0.0196276	0.0241333	0.0128871	0.0312691	0.0197163	0.0584519	0.0292581	0.0482006	0.0316563	0.0217306	0.0297089	0.0351121	0.0385215	0.0496485	0.0319357
	x	8	P01876	IGHA1_HUMAN	0.444091	0.958073	0.363227	0.883611	0.97948	0.622609	0.409042	0.371139	0.962321	0.595532	0.422325	0.367056	0.487395	0.607749	0.57945	0.375668	0.579662	0.46113	1.0191	1.01213	1.29773	0.914266	0.417218	0.206853	0.645061	0.645169	0.61447	0.330244	0.800208	0.571925	0.752538	0.663473	0.349942	0.951418	0.364646	0.90172	0.684503	0.830679	0.621674	0.629961	0.295678	0.720153	1.00542	1.39915	0.784366
x	x	10	P07357	CO8A_HUMAN	0.0185624	0.0165171	0.0153223	0.0181736	0.0186299	0.0127458	0.0182072	0.0215588	0.0129656	0.0181043	0.017458	0.01458	0.0104056	0.0128864	0.0139246	0.0168757	0.0123573	0.0102671	0.0145315	0.0139653	0.0335063	0.011667	0.0110453	0.014547	0.0151351	0.00815284	0.0158074	0.0194726	0.0266474	0.022984	0.0182615	0.026239	0.00917006	0.0227353	0.0198569	0.0175814	0.0149455	0.021986	0.0232738	0.0146061	0.0175001	0.012999	0.00964804	0.0268044	0.0212406
	x	13	P01024	CO3_HUMAN	1.54731	1.20404	1.54231	1.66731	1.26934	1.10728	1.24645	1.31714	1.08567	1.5397	1.54957	1.50967	1.77483	1.41693	1.67979	1.6934	1.60494	1.36382	1.07979	1.57549	1.97421	1.22854	1.05771	1.32354	1.38716	1.2403	1.50153	1.55832	1.1597	1.31714	0.824362	1.25657	1.02668	1.02456	1.35623	1.25561	1.12047	1.97202	1.56045	0.903965	1.15507	1.06102	1.20243	1.83817	1.49894
	x	1	P63261	ACTG_HUMAN	0.000149297	8.79214e-05	0.000484945	0.000112504	0.000811692	0.000678589	0.000199329	0.000353514	0.000328533	0.00102249	0.0003387	0.00023638	0.000380288	0.00034246	0.000115174	0.000119487	0.000155398	0.000702454	0.000195337	2.97026e-05	0.00131134	0.000715341	0.000166183	0.000500487	0.00528458	0.000185024	0.00084976	6.07372e-05	0.00124807	0.000623035	0.000585801	0.000364194	0.000552869	0.000736769	0.00127447	0.00161475	0.000797786	0.00198367	0.000722872	0.000361728	0.000581014	0.000639599	0.000876365	0.00107549	0.000757119
x	x	1	P01861	IGHG4_HUMAN	0.0151389	0.0350255	0.0464004	0.023712	0.0943981	0.124159	0.0114089	0.0397477	0.0723821	0.0404329	0.0328308	0.0170762	0.0107257	0.0163255	0.0361788	0.0435708	0.00942363	0.0255925	0.00581705	0.117085	0.0731568	0.0662282	0.0470986	0.0314513	0.0600996	0.0110904	0.0241351	0.00472129	0.120999	0.055849	0.0583876	0.0507449	0.017372	0.0529662	0.0396658	0.0201628	0.0442326	0.0249344	0.0372778	0.0392015	0.0352967	0.0350215	0.0461182	0.101766	0.0203287
	x	1	A0A0B4J1V0	HV315_HUMAN	0.0249217	0.0222906	0.017867	0.0309634	0.0341554	0.0191131	0.0191089	0.0199775	0.022167	0.0173876	0.0235103	0.00618231	0.0251382	0.0238803	0.000953047	0.0238186	0.0286953	0.00431474	0.027205	0.00599646	0.040784	0.0222362	0.00389676	0.016302	0.0172197	0.00464211	0.00201242	0.00257753	0.0280465	0.0219718	0.0189464	0.0216307	0.0157951	0.0224205	0.0171441	0.0160632	0.0225737	0.0401308	0.029797	0.0217488	0.0179066	0.0239067	0.0241184	0.034222	0.0196198
	x	11	P10643	CO7_HUMAN	0.0241358	0.0201055	0.0293414	0.0394396	0.0366465	0.0282116	0.0219036	0.018455	0.0251662	0.0328053	0.0270837	0.0211037	0.0319016	0.036237	0.0172016	0.026607	0.0522157	0.0256471	0.0277203	0.0192523	0.0488475	0.0235582	0.0152247	0.0209034	0.0258657	0.0353258	0.019907	0.0124568	0.0507131	0.052986	0.0362268	0.034776	0.020785	0.0281998	0.0292207	0.0348107	0.029614	0.0585677	0.0265265	0.0321072	0.0357109	0.0315736	0.0288139	0.0484019	0.0326649
x		1	Q96QK1	VPS35_HUMAN	0.00311872	7.96246e-05	0.00400269	0.00539048	0.0033873	0.00270933	0.00306133	0.00304837	6.03169e-05	0.00019251	0.00406315	0.00320874	0.00572428	0.00389173	0.00225808	0.00409942	0.00403539	0.0028321	0.00366033	0.00289599	0.00655617	0.00292317	4.44905e-05	0.00371127	0.0027945	0.006902	0.00189704	0.000850187	0.00719617	0.00536963	0.00398091	0.0047491	0.0028923	0.00463619	0.00497244	0.00528151	0.00412545	0.00612688	0.00446405	0.00384341	0.00437255	0.00384166	0.00537545	0.00723256	0.00417609
x	x	5	P0C0L5	CO4B_HUMAN	0.099504	0.0476053	0.0788212	0.114382	0.0392452	0.0213522	0.0699121	0.0417284	0.0479949	0.0383274	0.0631649	0.13534	0.146611	0.0246453	0.0999767	0.0881539	0.0515007	0.0728453	0.0146985	0.0102575	0.104124	0.108877	0.0568985	0.0394266	0.0357717	0.0198034	0.0325497	0.0203126	0.103846	0.0630581	0.0466107	0.0892816	0.0461506	0.0603082	0.048214	0.0792073	0.0487516	0.075248	0.0539274	0.0633252	0.0615562	0.0757161	0.0875034	0.152722	0.0911015
	x	1	P04432	KVD39_HUMAN	0.00110203	0.0016466	0.00112402	0.000957119	0.00149254	0.00131959	0.000972015	0.00157377	0.00163658	0.00112193	0.00104677	0.00175013	0.000994171	0.00108058	0.00114498	0.00195108	0.00029565	0.00114695	0.00177719	0.00108438	0.00286899	0.00123372	0.00117753	9.63264e-05	0.00161837	0.00147387	0.000968124	0.000389688	0.00175465	0.00157935	0.000473106	0.00256111	0.0010857	0.00236742	0.00158236	0.00203833	0.00120584	0.00265084	0.00312708	0.00133816	0.00175122	0.0014435	0.00100197	0.00248783	0.00194626
	x	8	P05156	CFAI_HUMAN	0.0375772	0.0286426	0.0327464	0.046688	0.0282959	0.0269682	0.029942	0.0304465	0.0276593	0.0399078	0.0414389	0.0418572	0.0427266	0.0365171	0.0406883	0.0438073	0.0359807	0.0261579	0.0290782	0.0377915	0.0591775	0.0300743	0.029399	0.0312476	0.0365062	0.0168383	0.0344398	0.0174639	0.0485763	0.0467337	0.0335091	0.0460892	0.024226	0.0362269	0.0506235	0.040738	0.0360053	0.0670757	0.0431343	0.0274389	0.0383003	0.0385968	0.0357751	0.060579	0.0431713
	x	4	P22352	GPX3_HUMAN	0.0110136	0.00840184	0.00646172	0.00934301	0.00877511	0.00646178	0.00625545	0.00500876	0.00737011	0.00751958	0.010399	0.00945913	0.0118041	0.00973572	0.00840172	0.00878718	0.00771877	0.00545281	0.0105451	0.00942694	0.0229341	0.0105298	0.00734756	0.00810603	0.00543499	0.00365335	0.00274305	0.00208176	0.0148759	0.0128826	0.00972533	0.0106548	0.00620756	0.00807893	0.00781822	0.0107718	0.00830896	0.0187811	0.0132593	0.00873655	0.00606837	0.00879852	0.0127749	0.0200513	0.0122805
	x	2	P04278	SHBG_HUMAN	0.00396124	0.00418001	0.00419982	0.00346956	0.0044898	0.000991344	0.00390108	0.00223605	0.0023579	0.00264014	0.00272561	0.00367054	0.00818031	0.00502025	0.00203427	0.00283459	0.00638592	0.00221207	0.0024812	0.00374514	0.00772516	0.00220315	0.00164695	0.00270297	0.00134688	0.00141533	0.000772338	0.0012594	0.00278602	0.00636839	0.0071718	0.00538157	0.00342143	0.0046127	0.00365988	0.00618353	0.0020789	0.00640828	0.00649888	0.00522732	0.00308421	0.00338112	0.00729982	0.00949574	0.00426719
x	x	4	P01717	LV325_HUMAN	0.0188226	0.0263604	0.0186319	0.0173691	0.0158092	0.0145179	0.012361	0.0209557	0.0183778	0.015006	0.0198497	0.0159685	0.0199818	0.0186572	0.00120905	0.0178813	0.019381	0.0199727	0.0238614	0.0151722	0.0459214	0.032947	0.0156704	0.024786	0.0139083	0.00898085	0.0161274	0.00401911	0.0205433	0.0266525	0.0136827	0.0208656	0.0169742	0.0231224	0.0148481	0.00944995	0.0141532	0.0234326	0.029884	0.0267909	0.0140283	0.0166554	0.0175795	0.0347061	0.0212983
	x	1	P02652	APOA2_HUMAN	0.00030714	0.000303663	0.000529139	0.000667934	0.000467203	0.000578564	4.46242e-05	0.000617814	0.000384135	6.96796e-05	0.000521363	0.00046612	0.000394347	0.000507753	0.0003579	0.00057236	0.000457374	0.000391232	0.000487379	0.000395844	0.00103569	0.000395187	2.17635e-05	0.000255942	0.00089442	4.21727e-05	0.000676786	0.000191524	1.13389e-05	0.000710516	0.000451283	0.000907174	0.000382723	0.000924236	0.000722028	0.0011386	0.000464791	0.00131856	0.00121458	0.000550934	0.000581627	3.50065e-05	0.000888311	0.00168213	0.000940288
x	x	4	O75636	FCN3_HUMAN	0.00655493	0.00544152	0.00442734	0.00651454	0.00661329	0.00559514	0.00711724	0.0074539	0.00403846	0.00784154	0.0096743	0.00931068	0.00697471	0.00323539	0.00620085	0.00672414	0.00578187	0.00517421	0.00743056	0.00652777	0.0104265	0.00955595	0.00488091	0.00570496	0.0061834	0.00183148	0.00505044	0.00187984	0.0111175	0.010623	0.00627273	0.0116312	0.00688713	0.00673273	0.00729742	0.00794648	0.00598516	0.01348	0.012127	0.00495365	0.00447172	0.00826755	0.00760788	0.0125079	0.00692656
	x	15	P02768	ALBU_HUMAN	23.1279	21.7178	21.1139	20.4895	23.0522	16.6656	20.8856	17.705	18.0113	23.3339	16.992	21.444	19.0641	18.6339	20.9701	19.3841	18.1536	20.8978	20.0523	20.8448	27.3296	17.3158	12.0981	17.94	14.5271	15.8324	18.9164	16.8138	15.1204	16.466	15.5663	17.8446	16.8898	15.5939	18.6331	11.8171	16.3066	23.471	18.3615	18.5151	16.005	15.0342	17.8587	28.381	16.0131
	x	4	A0A0A0MS15	HV349_HUMAN	0.0619107	0.0541736	0.0491065	0.0634145	0.0728671	0.062078	0.0498602	0.0620484	0.0557995	0.0900602	0.0642272	0.0540271	0.01599	0.0278757	0.0728701	0.0350764	0.0583062	0.0491434	0.0737549	0.0275156	0.0685173	0.0604622	0.044089	0.0560008	0.0404493	0.0378508	0.0248193	0.0108793	0.0462809	0.0496775	0.055503	0.0346259	0.0322491	0.0975708	0.0464056	0.0730162	0.0581155	0.112529	0.0824543	0.0458848	0.0515026	0.0671698	0.0548524	0.0845189	0.0769178
	x	1	P0DP03	HV335_HUMAN	0.00245791	0.00368929	0.00263614	0.00370012	0.00398216	0.00251371	0.00336776	9.64645e-05	0.00924689	0.00665457	0.00274984	0.00333516	0.00284002	0.00164043	0.00255976	7.73847e-05	0.00990132	0.00574942	0.00953639	0.0056776	0.0042592	7.61086e-05	0.00189818	0.00197492	0.00521791	0.00530797	0.00462586	0.000157456	0.00420779	0.00490271	0.0025706	0.00410372	0.00325419	0.00484795	0.0030061	0.00891578	0.00352097	0.00588039	0.00551567	0.000104983	0.00804544	0.0119379	0.0051222	0.00637123	0.00659558
	x	12	Q06033	ITIH3_HUMAN	0.0436537	0.046049	0.0572453	0.0616074	0.0567484	0.0242382	0.0438471	0.0309836	0.0244062	0.0518466	0.0321873	0.0294224	0.111529	0.0491	0.0449941	0.0299968	0.0890601	0.0552103	0.0302777	0.0307341	0.0882492	0.0275428	0.0217882	0.0443743	0.0391796	0.032311	0.0424316	0.0505711	0.0455627	0.0560311	0.0456766	0.0489705	0.0464036	0.0679304	0.075486	0.0838147	0.0326036	0.0889225	0.0431581	0.0433183	0.0675534	0.0547491	0.0609189	0.0986224	0.0777176
	x	1	A0A0B4J1X5	HV374_HUMAN	0.0127148	0.0259601	0.0112463	0.0308777	0.0287254	0.0214709	0.0187574	0.0206339	0.028408	0.0246712	0.0249607	0.0296573	0.0327905	0.0165413	0.017538	0.0182819	0.0154809	0.0144502	0.0371976	0.0208201	0.0602255	0.0229474	0.0153958	0.0125461	0.0177914	0.00631072	0.0118068	0.00254503	0.0209458	0.0172361	0.0167216	0.0185528	0.00762433	0.0364852	0.0149051	0.0538081	0.0417083	0.0278902	0.0371743	0.015573	0.0196952	0.0324128	0.0706953	0.0757419	0.0351392
	x	1	A0A0C4DH24	KV621_HUMAN	0.000217424	0.000140547	5.94587e-05	0.00076024	0.000970547	0.000167775	0.000268385	0.000211641	0.00021705	0.000177827	0.000208448	9.76462e-05	0.000338838	0.000206433	0.000104098	0.000324674	9.1863e-05	0.00028406	0.000259991	0.00010125	0.00080138	8.25202e-05	5.03912e-05	0.000281793	0.000582736	0.000195633	0.000360787	0.000122265	0.000934621	0.000680047	0.000500138	0.00049148	0.000390292	0.000347828	0.000170108	0.000415429	6.12376e-05	0.00116312	0.000328103	0.000303311	0.000206956	0.000222792	5.34988e-05	0.000503271	0.000963358
	x	4	P00739	HPTR_HUMAN	0.0175396	0.00926426	0.0140798	0.028746	0.01956	0.0142772	0.0106439	0.0133896	0.0137609	0.0398961	0.0433433	0.0228868	0.0300487	0.0258091	0.0143274	0.0224116	0.0262114	0.022339	0.00975636	0.0131557	0.025978	0.0197475	0.0102904	0.0263682	0.0142641	0.0152021	0.0235815	0.0207874	0.0268118	0.02267	0.0170888	0.0297589	0.0111495	0.0147188	0.0297779	0.0391969	0.0151541	0.0150037	0.0407653	0.0183953	0.00772223	0.0183921	0.0203591	0.031375	0.0395925
	x	5	P01721	LV657_HUMAN	0.00223856	0.00861894	0.00867164	0.00481112	0.00580114	0.00355749	0.00394384	0.0091109	0.0045184	0.00586274	0.0051907	0.00556189	0.0044766	0.00516306	0.00417832	0.0101398	0.00399615	0.00834955	0.00924006	0.00410923	0.0179237	0.00567907	0.00450611	0.0101051	0.00734479	0.00690985	0.00681072	0.0101536	0.00997473	0.00505674	0.00629511	0.00881255	0.00750935	0.00670585	0.0043347	0.00747159	0.00843233	0.00377668	0.0110165	0.00725729	0.00630929	0.00797497	0.0071368	0.0120291	0.00664674
x	x	13	P05546	HEP2_HUMAN	0.0754265	0.0729232	0.100296	0.149772	0.123601	0.102533	0.093392	0.105295	0.0561379	0.108958	0.0906817	0.0855849	0.153599	0.0906118	0.112449	0.126108	0.0798633	0.0842668	0.0570902	0.0821899	0.154942	0.0827412	0.0613724	0.0890213	0.0874444	0.0541841	0.075599	0.0544807	0.126956	0.109163	0.0818635	0.118511	0.0663585	0.0989909	0.139014	0.128933	0.0966544	0.165377	0.122538	0.0830407	0.0947886	0.0820177	0.112253	0.18832	0.14336
	x	12	P00751	CFAB_HUMAN	0.254374	0.197645	0.187919	0.291348	0.179818	0.143803	0.236651	0.177424	0.159177	0.24889	0.239751	0.234723	0.265072	0.276764	0.185019	0.247422	0.249137	0.172708	0.164747	0.214602	0.329426	0.199709	0.118798	0.192728	0.207914	0.142416	0.220157	0.248522	0.242797	0.246116	0.175409	0.270853	0.150686	0.187816	0.32658	0.326965	0.231706	0.232922	0.285716	0.166493	0.2181	0.19511	0.258932	0.377526	0.298996
	x	1	P01594	KV133_HUMAN	0.00823813	0.00770194	0.00425075	0.00446897	0.016953	0.00672389	0.00602386	0.00703177	0.00561952	0.00687794	0.00612039	0.00497325	0.0101914	0.00927074	0.00629908	0.00905805	0.00924148	0.00546525	0.00894996	0.00728786	0.0276682	0.0117408	0.0150712	0.00573446	0.00729271	0.00400346	0.00477009	0.00490258	0.00885313	0.0127941	0.00478783	0.0127902	0.00485122	0.0116364	0.0078568	0.0234037	0.00499165	0.0120827	0.015616	0.00835195	0.0166156	0.00803953	0.00685322	0.0124126	0.0138132
	x	9	P07358	CO8B_HUMAN	0.0268741	0.0219237	0.0215523	0.0274975	0.0222535	0.0178892	0.0225576	0.0271418	0.0204504	0.0314341	0.031186	0.0272947	0.0191424	0.0231507	0.0239162	0.0253544	0.0250129	0.0159212	0.0212877	0.0294978	0.0621693	0.0265091	0.0184663	0.0234888	0.019268	0.0130635	0.0191762	0.0284023	0.0296434	0.0269821	0.023926	0.0336428	0.0184211	0.0286046	0.022476	0.0330361	0.0279551	0.0427817	0.0377797	0.0182708	0.0361922	0.0258665	0.0212718	0.0525802	0.0288057
	x	5	P01860	IGHG3_HUMAN	0.0574273	0.10201	0.041508	0.135753	0.11271	0.0596524	0.0587303	0.0786967	0.0680438	0.0478319	0.0888915	0.0720173	0.0591572	0.0361679	0.0833477	0.0645014	0.138519	0.0626019	0.0416789	0.0851253	0.164372	0.0483334	0.0237722	0.0491364	0.113291	0.0768501	0.0655058	0.0588445	0.116987	0.0676924	0.0656771	0.075273	0.0956815	0.109804	0.0830986	0.0177505	0.044546	0.0641662	0.157347	0.0903635	0.113272	0.12988	0.0607074	0.131803	0.0731211
x	x	1	A0A0B4J1Y9	HV372_HUMAN	0.00517873	0.00163194	0.00204277	0.00230241	0.0030719	0.00507345	0.00328463	0.00186085	0.00293776	0.00357921	0.0051499	0.00368366	0.00399172	0.00256866	0.00278308	0.00447305	0.00310138	0.00322335	0.0045359	0.0040301	0.00243941	0.00462955	0.00221501	0.00222599	0.00473428	0.00213058	0.000104164	0.00114492	0.00602421	0.00285437	0.00222954	0.00219107	0.00149552	0.00498087	0.00165401	0.00559738	0.00403489	0.00548654	0.00636654	0.00480693	0.00341454	0.00198053	0.00661293	0.00621913	0.00342845
	x	9	P01019	ANGT_HUMAN	0.094084	0.0977703	0.102305	0.121516	0.116968	0.112088	0.105394	0.091719	0.114661	0.151961	0.176041	0.0971418	0.130883	0.130905	0.111171	0.140942	0.0774758	0.134881	0.0863503	0.116007	0.145428	0.142376	0.118074	0.0883709	0.0808015	0.0651528	0.0966651	0.0839407	0.107574	0.0836294	0.105221	0.143907	0.0976537	0.131151	0.123557	0.132542	0.0777069	0.160404	0.128246	0.100023	0.101223	0.109435	0.123992	0.166388	0.149244
x		1	Q13219	PAPP1_HUMAN	0.0550268	0.0647282	0.105223	0.0894891	0.0780812	0.125706	0.0699599	0.101979	0.0515814	0.0696415	0.0493952	0.065727	0.044652	0.043881	0.0419047	0.0538949	0.0420365	0.0572048	0.061297	0.0462579	0.0891456	0.0289213	0.0217619	0.0272075	0.0466408	0.0323318	0.0524429	0.0185049	0.024031	0.0252141	0.0217624	0.0313701	0.0939557	0.0238311	0.106902	0.0176623	0.0402399	0.0356614	0.0736604	0.0446415	0.0409874	0.0336031	0.0356571	0.0441476	0.0298342
	x	14	P06396	GELS_HUMAN	0.0631463	0.081028	0.0753751	0.0965126	0.086445	0.0773484	0.0662608	0.0689871	0.0686852	0.0899741	0.0734859	0.0678717	0.0573772	0.0810962	0.07178	0.071279	0.0694574	0.0526707	0.063588	0.0541359	0.118833	0.0574674	0.0409896	0.054136	0.0636159	0.0311337	0.0510253	0.0318036	0.0881629	0.0711207	0.0658709	0.0716883	0.0630961	0.0714984	0.061822	0.0731293	0.0672966	0.11415	0.0794474	0.0480553	0.0688015	0.0840844	0.0731183	0.112473	0.0743005
	x	11	P04114	APOB_HUMAN	0.319124	0.30028	0.429675	0.22551	0.311989	0.213944	0.323902	0.146833	0.268258	0.535349	0.380179	0.352121	0.41249	0.274133	0.291973	0.318496	0.302611	0.250679	0.284586	0.297533	0.285998	0.252574	0.208396	0.262896	0.162349	0.265525	0.259756	0.395492	0.141378	0.274474	0.175435	0.249188	0.256148	0.259947	0.346862	0.358148	0.175749	0.292577	0.354742	0.237744	0.182735	0.242803	0.287244	0.370212	0.333491
	x	14	P02790	HEMO_HUMAN	1.23704	1.30566	1.43584	1.72722	1.18942	0.990149	1.33597	1.20882	1.05628	1.39212	1.50712	1.42067	2.32089	1.30066	1.40925	1.52291	1.61013	1.38409	1.24118	1.25424	1.81626	1.23825	0.871988	1.11344	1.13986	0.840545	1.01926	0.701277	1.51081	1.3511	1.45583	1.69926	1.03545	1.48903	1.68933	1.26096	1.58643	2.38333	1.40013	1.14148	1.37797	1.47612	1.54561	2.52268	1.6056
	x	14	P01008	ANT3_HUMAN	0.161641	0.154679	0.158004	0.209753	0.153814	0.150904	0.18963	0.157583	0.135402	0.16876	0.19562	0.185031	0.23281	0.166033	0.171801	0.242813	0.185214	0.177402	0.176836	0.142999	0.312626	0.17304	0.128826	0.148998	0.181475	0.0966327	0.176101	0.103458	0.243945	0.217361	0.166508	0.250959	0.134992	0.189371	0.193321	0.175123	0.166648	0.266314	0.180236	0.159153	0.153847	0.150414	0.192091	0.306106	0.243358
	x	5	P22792	CPN2_HUMAN	0.0159556	0.0151537	0.0174429	0.0221548	0.0209053	0.0171934	0.0172322	0.0176319	0.0228321	0.0254921	0.0223351	0.0167034	0.0307266	0.0206417	0.0229352	0.0214715	0.021665	0.0208807	0.0166252	0.0193384	0.0370101	0.0212373	0.0137946	0.017475	0.0192716	0.0115532	0.0195041	0.0135545	0.0188816	0.0211986	0.0189025	0.02214	0.0159324	0.0219449	0.0190515	0.0203543	0.0188962	0.0480552	0.0274579	0.019783	0.0204024	0.0224382	0.0265996	0.0385889	0.034214
	x	2	P13645	K1C10_HUMAN	0.00261446	0.0022407	0.00140825	0.00179218	0.000937069	0.00154082	0.00310313	0.00220226	0.00137851	0.0012209	0.000224256	0.00107142	0.000565414	0.000827987	0.000231526	0.000589543	0.000617464	0.000723861	0.00048505	0.000223872	0.00136036	0.000978221	0.000978618	0.000988853	0.000652352	0.000286887	0.000298004	0.000313938	0.00602958	0.00168656	0.00184862	0.00185427	0.00167699	0.00204501	0.00179314	0.00217106	0.00044838	0.000910687	0.000228635	0.00166723	0.00144072	0.000971286	0.000498998	0.00126314	0.000360102
	x	13	P01011	AACT_HUMAN	0.533673	0.486256	0.594906	0.623375	0.571751	0.37649	0.528859	0.365797	0.391212	0.591607	0.587307	0.416672	1.06305	0.483856	0.439143	0.520513	0.563785	0.43312	0.376922	0.355761	0.808611	0.471486	0.341293	0.466547	0.572468	0.437418	0.524271	0.683476	0.653764	0.605927	0.467653	0.670797	0.41286	0.568715	0.749896	0.655789	0.377191	0.81037	0.446426	0.423228	0.515142	0.45522	0.605997	0.987201	0.66247
x	x	6	P35858	ALS_HUMAN	0.0183843	0.0196778	0.0135494	0.0257156	0.0161179	0.0205333	0.0271421	0.0216616	0.0256308	0.0288427	0.0321112	0.0155401	0.0280939	0.0134653	0.0228207	0.0363284	0.0132816	0.0200605	0.0259929	0.0144764	0.0378821	0.0103667	0.0199495	0.0168944	0.0141958	0.0115382	0.0094459	0.0189134	0.0180464	0.0246557	0.0138993	0.0308528	0.0146611	0.0191029	0.020771	0.0156635	0.00576014	0.0108082	0.0275486	0.0137184	0.00904823	0.00947157	0.0237878	0.024049	0.0290957
	x	15	P00747	PLMN_HUMAN	0.0910657	0.0940206	0.100615	0.129377	0.118272	0.113522	0.10284	0.111703	0.0914931	0.10211	0.118781	0.106745	0.120117	0.0996888	0.0828837	0.102631	0.100171	0.0916002	0.0991264	0.0729962	0.185325	0.106114	0.0647548	0.0883758	0.110576	0.0545176	0.0894014	0.0457322	0.127345	0.133621	0.0938248	0.142232	0.077261	0.114255	0.111237	0.103215	0.107317	0.180559	0.118935	0.0874712	0.0871812	0.0972606	0.123365	0.182226	0.117307
	x	5	P80108	PHLD_HUMAN	0.00426146	0.00564569	0.00446288	0.00846441	0.00649225	0.00850455	0.00702424	0.00931294	0.0064889	0.00823983	0.00872903	0.00684492	0.00688038	0.00517647	0.00624356	0.00776376	0.00655877	0.00601405	0.00619873	0.00698154	0.0108203	0.00839422	0.00331848	0.00460982	0.00461138	0.00364288	0.00209661	0.00288666	0.0101803	0.00874481	0.00512794	0.00891801	0.00219543	0.00667742	0.00593221	0.00485071	0.00474159	0.0101995	0.00948574	0.00614868	0.00452585	0.00894872	0.0114633	0.0140682	0.0121802
x	x	2	P02042	HBD_HUMAN	0.00222412	0.000941068	0.00134472	0.000807029	0.00174826	0.00694342	0.000650897	0.000907917	0.00336979	0.00261721	0.00211602	0.00145163	0.00104347	0.00126332	0.000539863	0.00193701	0.0017078	0.00131426	0.00333173	0.00060486	0.0015913	8.52261e-05	0.000252414	0.000675787	0.000141336	0.000270219	0.000168269	0.000175435	0.00107839	0.00220912	0.000917757	0.00161132	0.00102036	0.000801641	0.000252388	0.00159609	0.00240199	0.00199659	0.000684682	0.00149725	0.000593354	0.000121565	0.00121778	0.00290642	0.00123515
	x	3	P0C0L4	CO4A_HUMAN	0.109777	0.0410352	0.0459174	0.107404	0.0655705	0.0389933	0.0603687	0.0535006	0.0528493	0.0724081	0.0722179	0.0798535	0.121012	0.0742547	0.099477	0.0873152	0.051319	0.0425682	0.0360824	0.053756	0.115033	0.0488353	0.0438806	0.0641875	0.0631065	0.0520462	0.0739332	0.0597322	0.0293493	0.0473608	0.0240784	0.0402743	0.0536194	0.0589957	0.0674749	0.0705633	0.0744124	0.109736	0.0807947	0.00782878	0.0581314	0.0357656	0.0625433	0.080011	0.0640733
	x	6	P05543	THBG_HUMAN	0.0380757	0.0292775	0.0384628	0.0473333	0.0219846	0.024854	0.0302557	0.0266955	0.0247607	0.0304118	0.0294849	0.0291429	0.0389236	0.0338458	0.0358128	0.0345851	0.0459137	0.0233268	0.0358174	0.0337955	0.0495656	0.03285	0.0197319	0.0318372	0.0259438	0.0301801	0.0346587	0.0320594	0.0314125	0.0443593	0.0322409	0.0393414	0.0301983	0.0315945	0.028124	0.0547742	0.0405895	0.0702614	0.0395839	0.0283496	0.0295863	0.0384898	0.043268	0.0661042	0.0391291
	x	2	Q08380	LG3BP_HUMAN	0.00331653	0.0033108	0.00444276	0.00285282	0.00285725	0.00274095	0.00115127	0.00362561	0.00357391	0.00289169	0.00348866	0.00171156	0.000306116	0.00254218	0.00381872	0.000551994	0.00322331	0.000993552	0.00334844	0.00135823	0.00107944	0.00400282	0.000680092	0.00200294	0.00319144	0.00187641	0.00469659	0.000504891	0.00590812	0.00236141	0.000629741	0.0035612	0.00189128	0.00151589	0.0025573	0.0043281	0.00373249	0.00645973	0.00493116	0.00293262	0.00294465	0.00320089	0.00268936	0.00185803	0.0034916
x	x	3	P02763	A1AG1_HUMAN	0.00617284	0.0175396	0.0180072	0.0211578	0.043831	0.0149952	0.02218	0.00972837	0.0206549	0.0406489	0.0287353	0.013152	0.0176991	0.00884892	0.0136077	0.0122595	0.0123366	0.0123364	0.0100861	0.00615138	0.0257131	0.00722332	0.00509068	0.00932596	0.0146187	0.0048667	0.0104828	0.0068439	0.0238781	0.012958	0.00870718	0.0179731	0.00984919	0.0380479	0.0187617	0.0210392	0.019708	0.0410776	0.0112451	0.00824931	0.0146675	0.0101596	0.00899351	0.0173695	0.0180716
	x	7	P02753	RET4_HUMAN	0.055997	0.067346	0.0635523	0.0613688	0.062454	0.0585341	0.039278	0.0478632	0.0488678	0.0654503	0.0800282	0.084152	0.0792178	0.0518995	0.0548721	0.0842718	0.0403936	0.0706379	0.0663378	0.0671049	0.0874587	0.0970945	0.0359089	0.0640359	0.0409909	0.0166821	0.0309256	0.0149028	0.0858816	0.06617	0.0443637	0.0701552	0.0356433	0.0569733	0.0586482	0.046354	0.0463521	0.119881	0.0897518	0.0475348	0.0479376	0.0547059	0.0689305	0.194622	0.0665682
	x	13	P05155	IC1_HUMAN	0.246685	0.289698	0.328009	0.463983	0.360522	0.246864	0.276737	0.304752	0.275684	0.434571	0.392478	0.294874	0.532911	0.382331	0.356842	0.36142	0.269627	0.300109	0.259873	0.281221	0.621602	0.335888	0.203622	0.276588	0.291617	0.161875	0.271111	0.228947	0.331266	0.338175	0.290838	0.400038	0.253533	0.393936	0.375603	0.389107	0.296551	0.625416	0.316111	0.232223	0.287729	0.316328	0.444838	0.576727	0.400331
	x	5	P08185	CBG_HUMAN	0.0238511	0.022047	0.0228887	0.0358276	0.0276371	0.0227665	0.0316951	0.0239638	0.0290726	0.0271483	0.0295018	0.0282847	0.0345376	0.0185966	0.0263158	0.0325112	0.0281514	0.0256654	0.0277069	0.0249857	0.0486851	0.0283381	0.0204379	0.0173964	0.0258009	0.0124501	0.0221787	0.0158253	0.0281516	0.0288588	0.028287	0.0328797	0.0182769	0.0265437	0.0287326	0.0303876	0.0263756	0.0440469	0.0340112	0.0254676	0.0270182	0.0289753	0.0273997	0.0375477	0.0338119
x	x	1	P0DP04	HV43D_HUMAN	0.00335207	0.00137716	0.00435813	0.00239372	0.00306564	0.00177944	0.000761152	0.00266306	0.00245366	0.002816	0.00179564	0.00232206	0.000594555	0.00180523	0.00283024	0.000149129	0.0034999	0.00121275	0.0025761	0.000273032	0.000110953	0.00220051	0.00177233	0.00237049	0.00114702	0.0029249	0.00262859	0.000532989	0.0027578	0.0021649	0.0022146	0.000676142	0.00110298	0.00326572	0.00152881	0.000152855	0.0034937	0.00485872	0.00191912	0.00181169	0.00265887	0.00287853	0.00163375	0.0049051	0.00282292
	x	2	P02679	FIBG_HUMAN	0.000195146	0.000420852	0.000512891	0.00055002	0.000866461	0.000413359	0.00048948	0.000265911	0.000561622	0.000808147	0.00023591	0.000163337	0.000169764	0.000278483	0.00024993	0.000202589	0.000670656	0.000384986	0.000551246	9.89716e-05	0.000215413	0.00112754	0.00162747	0.00378391	0.241698	0.114817	0.137298	0.0592035	0.000128311	0.000429618	0.000646908	0.00049983	0.000756105	0.000957639	0.000615167	0.000628632	0.000475491	0.000695988	0.000666848	0.00099693	0.000580203	0.000675608	0.00129071	0.00216034	0.000941575
x	x	13	P00734	THRB_HUMAN	0.0525444	0.069802	0.0667285	0.105346	0.0811315	0.0659434	0.0856718	0.0720827	0.052981	0.0790995	0.085117	0.0596282	0.0921188	0.0760593	0.0790907	0.0951291	0.0664089	0.063546	0.0617782	0.0503543	0.133209	0.0496177	0.0411602	0.076688	0.0787514	0.0416608	0.0902331	0.0614029	0.064218	0.0831662	0.0568593	0.0863086	0.0449254	0.049723	0.0865304	0.0305548	0.0575595	0.112217	0.0809238	0.0348903	0.0646448	0.0543924	0.0823801	0.123632	0.0827456
		1	Q13310	PABP4_HUMAN	0.0137466	0.0121942	0.0157355	0.0164498	0.0119774	0.0118879	0.0125274	0.0113602	0.0145286	0.0156562	0.0159567	0.0143379	0.0126022	0.0150676	0.0125829	0.0142287	0.0126675	0.0114963	0.0167135	0.0124597	0.0227357	0.01345	0.0106142	0.0117909	0.00979056	0.00652114	0.00997159	0.000357267	0.0143256	0.0161599	0.0129834	0.0160052	0.0115797	0.0132598	0.012108	0.014623	0.0121809	0.021221	0.0168669	0.0144276	0.0124581	0.0127709	0.0153879	0.0213401	0.0123249
	x	4	P0DOX2	IGA2_HUMAN	0.0231197	0.0341325	0.0157383	0.0534174	0.0532446	0.0683741	0.0233062	0.0344528	0.035188	0.0223727	0.0189649	0.0151246	0.00632133	0.0169657	0.0476499	0.00836833	0.0191759	0.0242765	0.0313921	0.0480801	0.0387958	0.0431147	0.0252412	0.0116823	0.015273	0.0167001	0.0204782	0.010296	0.0287716	0.0342952	0.0256388	0.0235377	0.013332	0.0254016	0.0116323	0.0279556	0.0255372	0.045905	0.0268371	0.0214831	0.0123782	0.0228677	0.0560706	0.0586674	0.0228962
	x	10	P07225	PROS_HUMAN	0.0401932	0.0431659	0.0433798	0.0536537	0.0466816	0.0437393	0.0452107	0.0408475	0.034683	0.053642	0.0511572	0.0489906	0.0683265	0.0438888	0.0481212	0.0526927	0.0450622	0.0365247	0.033076	0.0398863	0.0741882	0.0498534	0.0314403	0.0446286	0.0387253	0.0217277	0.0312642	0.0286282	0.0294642	0.0471985	0.0358142	0.0548624	0.0278751	0.0464097	0.0592623	0.0444534	0.0405566	0.0786174	0.0583477	0.0342372	0.0496608	0.0442654	0.0661668	0.10135	0.0654555
	x	14	P19823	ITIH2_HUMAN	0.242579	0.246733	0.289295	0.277488	0.246887	0.200207	0.262703	0.236968	0.1752	0.2375	0.259374	0.233523	0.386509	0.235964	0.227141	0.247152	0.270684	0.216143	0.243271	0.266738	0.349208	0.196157	0.145633	0.197913	0.243882	0.172775	0.272622	0.213303	0.225243	0.289933	0.194894	0.299487	0.208611	0.261423	0.24417	0.301809	0.188476	0.403661	0.273808	0.211826	0.228786	0.150688	0.316975	0.419518	0.290591
	x	13	P02774	VTDB_HUMAN	0.335223	0.287422	0.269716	0.436592	0.317646	0.283924	0.326279	0.27868	0.256479	0.320417	0.35046	0.326051	0.380539	0.312134	0.279957	0.367721	0.264617	0.262045	0.269146	0.276365	0.505018	0.24675	0.198765	0.271514	0.35519	0.230162	0.332832	0.221786	0.373465	0.357215	0.250697	0.362904	0.283331	0.324618	0.365827	0.280823	0.282867	0.478764	0.307763	0.258892	0.332227	0.250318	0.36287	0.587342	0.343636
	x	1	P00740	FA9_HUMAN	0.0021371	0.00164276	0.00321242	0.00323984	0.00282323	0.00222812	0.00220665	0.00230807	0.00234556	0.00301185	0.00379748	0.00272214	0.00418733	0.00281176	0.00278227	0.00343935	0.00241646	0.00225291	0.00251917	0.00235376	0.00543387	0.00317833	0.00208765	0.00218623	0.00291531	0.00113431	0.00170014	0.000811531	0.00192992	0.00242558	0.00221243	0.00312815	0.00154994	0.00288389	0.00357277	0.00207592	0.00274828	0.00519907	0.00310297	0.00222361	0.00287372	0.00263029	0.00317062	0.00523078	0.00396791
	x	2	P02741	CRP_HUMAN	0.00190368	0.000267804	0.00206923	0.00778574	0.000563588	0.000220469	0.00135477	0.000536077	0.000526101	0.00251262	0.00263179	0.00382476	0.00213876	0.00246023	0.000899302	0.0021222	0.00769925	0.00123504	0.000743748	0.00143093	0.00410331	0.00201066	0.00155086	0.00151122	0.0217028	0.00236939	0.00186737	0.000519779	0.0153681	0.00294812	0.00138009	0.00257332	0.00152135	0.00178256	0.0168071	0.0143873	0.00723553	0.00393245	0.000586368	0.000696539	0.00402173	0.00156166	0.000159678	0.000426167	0.00317799
	x	1	P43251	BTD_HUMAN	0.00123377	0.00126427	0.00135926	0.00149065	0.00122505	0.000666003	0.000916873	0.00124823	0.000660794	0.0019263	0.00166839	0.000926721	0.00186899	0.00151587	0.00115832	0.00141598	0.00135029	0.00145401	0.00150476	0.00149324	0.00234996	0.00217988	0.00120907	0.00119268	0.00108016	0.000221996	0.00114508	0.000694101	0.00193238	0.00166702	0.00134962	0.00190947	0.000257547	0.00143338	0.00112492	0.00133979	0.00138033	0.002374	0.00228712	0.00103798	0.00165882	0.0014855	9.94794e-05	0.00193216	0.00182037
	x	1	A0A0C4DH29	HV103_HUMAN	0.00122597	0.00327004	0.00136006	0.00131194	0.000202972	0.000694013	0.00340865	0.00137236	0.00200116	0.00192615	0.000327546	0.000356574	0.00225787	0.00128742	0.00197118	0.00473772	0.000519798	0.00337377	0.00427073	0.001225	0.00279814	0.00183283	0.000916701	0.00101844	0.000763193	0.000482736	0.000852042	0.000508461	0.00186192	0.00249702	0.000894464	0.00244455	0.00120181	0.000695418	0.00175477	0.00314087	0.00203975	0.00773258	0.0038913	0.000391624	0.00190707	0.00369112	0.00248946	0.00388057	0.000888523
	x	1	P0DOX7	IGK_HUMAN	0.530188	0.482287	0.372331	0.504057	0.777757	0.576311	0.427601	0.351194	0.564798	0.608761	0.52299	0.487691	0.444539	0.504254	0.58555	0.523614	0.648418	0.614462	0.629669	0.498379	1.00295	0.640544	0.457587	0.511663	0.492641	0.395418	0.397636	0.2854	0.509164	0	0	0.375381	0.35901	0.440421	0.454089	0.749452	0.415943	0.452405	0.562594	0	0.258505	0.255239	0.415445	0.801255	0.339844
		1	P13473	LAMP2_HUMAN	0.000576148	0.000754291	0.000668745	8.00389e-05	0.000641631	0.000703941	0.000575483	0.000130042	0.000780131	0.000959852	0.000856871	0.00051041	0.000330862	0.000935114	0.00083049	0.000901189	0.000750549	0.000648862	0.000835827	0.000659444	0.000213087	0.000731418	2.79224e-05	0.00040446	0.000427835	0.000305677	0.000777982	0.000294553	0.000420529	0.000205572	0.000439129	0.000877335	6.27536e-05	0.00082282	0.000225026	0.000605392	0.000706016	0.000443216	0.000716028	0.000540707	0.000939965	0.00097658	0.000896689	0.00105683	2.63755e-05
	x	7	P00748	FA12_HUMAN	0.0315081	0.0336507	0.0382147	0.0441984	0.0349495	0.0329013	0.0389087	0.034779	0.0274609	0.0430756	0.0335616	0.0405048	0.0432019	0.0353659	0.0350909	0.0339157	0.0183623	0.0295563	0.0254982	0.0243669	0.0486648	0.0357527	0.0221424	0.0258891	0.0235511	0.0137715	0.033018	0.0198328	0.0381291	0.0386094	0.0257327	0.0293115	0.0110913	0.0315638	0.0260342	0.0282861	0.0324505	0.0406437	0.0380464	0.0132975	0.0337278	0.027263	0.019088	0.0419876	0.0381964
	x	1	P55056	APOC4_HUMAN	0.00027352	0.000546391	0.000750695	0.000444218	0.000944548	0.00071128	0.0017063	0.000471141	0.00132311	0.00127262	0.00262747	0.00299423	0.000507137	0.00144846	0.00169733	0.00172631	0.00118517	0.000264838	0.000798212	0.00184009	0.00119776	0.00102995	0.000401962	0.000857316	0.000240089	0.001286	0.00151323	0.000474496	0.00184491	0.0018614	0.00121656	0.00284549	0.000532053	0.00113849	0.00184262	0.000412635	5.33997e-05	0.00474703	0.00189235	0.00142323	0.000738166	0.00205516	0.00168751	0.00608331	0.00399486
x	x	1	Q14520	HABP2_HUMAN	0.000404132	0.000361214	0.000375426	0.000240193	0.000536674	0.000427241	0.000700467	0.000545918	0.000390879	0.00014637	4.77868e-05	0.000449611	0.000647759	0.000601414	0.000478352	0.000587062	0.000481732	0.000187111	0.000567358	6.40941e-05	0.000967666	0.000265882	0.000288611	0.000402867	0.00154588	0.000567203	0.000559417	9.85083e-05	0.00105143	0.000412488	0.000351413	0.000679466	0.000456613	0.000544818	7.91609e-05	7.93301e-05	0.000529854	0.000762059	0.000529395	0.00012006	9.7432e-05	2.84484e-05	0.00057279	0.00104502	0.000141595
	x	2	P49908	SEPP1_HUMAN	0.00276832	0.00338149	0.00179893	0.00261379	0.00172767	0.0034842	0.00110142	0.00284873	0.00249762	0.00139021	0.00250103	0.00141346	0.00198728	0.00199643	0.00279177	0.00204647	0.00233061	0.00207417	0.00171988	0.00268273	0.00312121	0.0023702	0.00134332	0.0022259	0.00137219	0.000741399	0.00109585	0.000447158	0.00263603	0.00107384	0.00184176	0.00258542	0.00172122	0.00200257	0.00154567	0.000968962	0.00168418	0.00289405	0.00177204	0.00146146	0.00173087	0.00235607	0.00192949	0.00325867	0.000849765
	x	12	P04003	C4BPA_HUMAN	0.161734	0.172162	0.155115	0.220589	0.183747	0.143099	0.195697	0.161387	0.131622	0.202352	0.189824	0.181901	0.25526	0.200061	0.182685	0.207819	0.193137	0.172945	0.110728	0.156508	0.294578	0.162674	0.120043	0.153331	0.15863	0.0936386	0.151937	0.130277	0.143154	0.215931	0.14883	0.190653	0.107903	0.187013	0.253038	0.153005	0.140242	0.31726	0.188457	0.134523	0.182483	0.155744	0.228363	0.363565	0.255197
	x	1	Q03591	FHR1_HUMAN	4.04472e-05	8.8617e-05	0.000745538	0.0004115	0.000615776	0.000113213	0.000905687	0.000609705	0.000595703	0.000435629	0.000682025	0.000218255	0.00057527	0.000323451	0.000196968	0.000484388	0.000139453	0.000291637	0.000457153	0.000830872	0.000408924	0.000228022	0.000196676	0.000378393	0.00098432	0.00033185	0.000411436	8.44437e-05	0.00146346	0.000768467	0.000770202	0.000727354	0.000564145	0.000629566	0.00116485	0.000114549	0.000625748	0.000823959	0.000765394	0.00010825	0.000549046	0.0011135	0.000598955	0.00165652	0.000821631
	x	1	P20851	C4BPB_HUMAN	0.00323279	0.00214742	0.000148052	0.00252732	0.00296775	0.00183928	0.00290217	0.00218015	7.92974e-05	0.00357666	0.00296828	0.00341827	0.00408656	0.00276541	0.00307334	0.0032199	0.00277823	0.00252709	0.00195429	0.00279678	0.0046146	0.00247628	0.00172453	0.00215041	0.00209186	0.00159463	0.00291065	0.00487734	0.00156426	0.00187098	0.00163122	0.00233168	0.0012769	0.0022556	0.00257717	0.00033024	0.00212285	0.00316057	0.0021569	0.000177922	0.00219571	0.00216852	0.00270064	0.00459524	0.00221218
x	x	1	P23083	HV102_HUMAN	0.0117589	0.00206772	0.00502256	0.00408087	0.0078497	0.00305885	0.00326958	0.00369895	0.00277122	0.00471317	0.00430995	0.00121371	0.000187456	0.00017194	0.00403324	0.00317227	0.0182764	0.000107781	0.0039638	0.00319072	0.000120605	0.00293731	0.00225133	0.00336958	0.00596801	8.27506e-05	0.00142421	0.000102702	0.00327352	0.000426957	0.00153532	0.00511757	0.001401	0.00600415	0.00303666	0.0173869	0.00427543	0.00179526	0.00953883	0.00223365	0.000498408	0.000485908	0.00514748	0.00668192	0.00318898
x	x	3	P0DP08	HVD82_HUMAN	0.0321267	0.058206	0.0242219	0.0358271	0.0582024	0.0351651	0.0393283	0.0640755	0.0390974	0.039864	0.0361247	0.0390104	0.0314872	0.022824	0.0410264	0.0450917	0.0433214	0.0318706	0.0439801	0.0321489	0.0669966	0.0323621	0.0314828	0.0337675	0.0284951	0.0171662	0.0180098	0.0112642	0.0464315	0.0408457	0.0198788	0.0514187	0.0324199	0.0432827	0.0291158	0.042227	0.0381305	0.0424845	0.0552504	0.0290151	0.047551	0.0326687	0.0378848	0.0579494	0.0390371
	x	1	P01766	HV313_HUMAN	0.00108352	0.000570786	3.28453e-05	0.000954468	0.00129766	0.000610804	0.00027721	0.000900001	0.000699101	0.000983488	0.000764327	0.000153152	0.000377585	0.00104153	0.000201483	0.000845582	0.000697738	0.000603004	0.000672793	0.000204139	0.00018233	0.000844026	4.6306e-05	0.000421519	0.000353506	0.000682734	0.00146377	5.67737e-05	7.15481e-05	0.000805198	0.000609467	0.00232872	0.000494076	0.00228452	0.00122285	5.83676e-05	0.00159309	0.0014346	6.72024e-05	3.27198e-05	0.00089784	0.00116756	0.000803138	0.00178703	0.00123211
	x	6	P29622	KAIN_HUMAN	0.0239999	0.0265839	0.0285697	0.0301311	0.0251095	0.0255564	0.0296946	0.0236247	0.0266894	0.0379991	0.0331473	0.0219917	0.0369898	0.0267294	0.0268009	0.0310197	0.0256445	0.0213664	0.027811	0.0315346	0.0356574	0.0358277	0.0228077	0.0227491	0.0160049	0.0115509	0.0147723	0.0151046	0.0288198	0.0293676	0.0244347	0.027225	0.0193756	0.0259636	0.0204914	0.0270767	0.0233797	0.03857	0.0305705	0.0204227	0.0218849	0.0266126	0.041644	0.0502466	0.0284479
x	x	15	P08603	CFAH_HUMAN	0.149554	0.150612	0.185883	0.240079	0.162877	0.119939	0.141896	0.158718	0.119302	0.172968	0.147037	0.161355	0.182658	0.161442	0.167967	0.16648	0.154581	0.131569	0.128257	0.117736	0.276177	0.132452	0.0840197	0.114666	0.133246	0.0800021	0.116323	0.0740717	0.180099	0.1616	0.10695	0.14621	0.109242	0.136953	0.181014	0.0802504	0.152058	0.268439	0.145254	0.0960772	0.127825	0.130204	0.150712	0.217653	0.144282
	x	1	P12259	FA5_HUMAN	0.000869959	0.00081684	0.00091538	0.00140883	0.00147804	0.00108463	0.00131795	0.000781565	0.00076213	0.000589297	0.00103015	0.000772683	0.00174526	0.00079886	0.000499738	0.00106971	0.00106066	0.00072792	0.000596431	0.000467615	0.000564979	0.000505311	0.000478482	0.000260179	0.000797989	0.000267505	0.000202001	0.000350744	0.00111712	0.00117905	0.000915029	0.00132257	0.000663266	0.00119528	0.001181	0.000452686	0.000916376	0.00217704	0.00125859	0.000850242	0.00094097	0.000833331	0.000985672	0.00199563	0.00125743
	x	11	Q96PD5	PGRP2_HUMAN	0.0448352	0.0425859	0.0442051	0.0532261	0.0522846	0.0403917	0.046237	0.0428818	0.0361284	0.0449744	0.0498946	0.0418083	0.0636226	0.0465847	0.0557113	0.0478697	0.0565336	0.0504413	0.0386729	0.0529934	0.0562304	0.0411629	0.02805	0.0389891	0.0249631	0.0400611	0.0398855	0.0243149	0.033999	0.0467778	0.042883	0.052982	0.0389446	0.0478312	0.0412323	0.0350271	0.0396695	0.0624741	0.0474382	0.0325512	0.0366903	0.0402689	0.0455527	0.0645724	0.048243
	x	2	P00742	FA10_HUMAN	0.00310505	0.00462921	0.00329728	0.00439701	0.00485053	0.00408388	0.0058727	0.00506831	0.00399304	0.00504883	0.00538529	0.00617614	0.00666777	0.00415565	0.00396869	0.00578784	0.00442069	0.00437976	0.00340747	0.00540494	0.00625156	0.00500321	0.00391459	0.003847	0.00385055	0.00199133	0.00332486	0.00463356	0.00237204	0.00530667	0.00370136	0.00479642	0.00314816	0.00515316	0.00459434	0.00596687	0.00453209	0.00825394	0.00526761	0.00326707	0.00469122	0.00517647	0.00643011	0.00866354	0.0064916
	x	7	O43866	CD5L_HUMAN	0.0162092	0.0155874	0.0103853	0.0173088	0.0209199	0.0102654	0.0115777	0.0127769	0.0191975	0.0131595	0.0213634	0.0279811	0.0105521	0.0122979	0.0132515	0.0184769	0.0185864	0.00869267	0.020327	0.0118383	0.0118718	0.0074064	0.00485607	0.00720924	0.0162263	0.012258	0.00908499	0.00365727	0.0238384	0.0154586	0.00619738	0.00945747	0.00332738	0.0198242	0.0125235	0.000996576	0.0199888	0.011866	0.0181961	0.00715095	0.0121342	0.0174243	0.0124594	0.0189225	0.0177688
		1	P62633	CNBP_HUMAN	0.0168023	0.0155721	0.0106599	0.0158135	0.0212905	0.0182067	0.0123991	0.0106026	0.0166641	0.0168267	0.015101	0.0138515	0.00117038	0.0134335	0.0153169	0.0163417	0.0197342	0.0148258	0.0179365	0.011743	0.0253015	0.0139927	0.0102422	0.0112536	0.00956346	0.00626023	0.000959055	0.00525602	0.0186166	0.015224	0.0123905	0.0150446	0.00790334	0.0158716	0.0116113	0.00304982	0.0122377	0.0184623	0.0143658	0.0117878	0.0146638	0.0130058	0.0158544	0.0318829	0.0111227
x	x	11	P03952	KLKB1_HUMAN	0.0208686	0.0276141	0.0257668	0.0286539	0.0303936	0.0223355	0.0384012	0.0296539	0.0228755	0.027956	0.0358967	0.0243924	0.0425609	0.0279569	0.0355094	0.037957	0.0242797	0.0246504	0.0264887	0.0262384	0.0571546	0.0289003	0.0236025	0.0205632	0.0227757	0.0202407	0.0233763	0.0169752	0.0291827	0.0313147	0.0283574	0.0331742	0.0183688	0.0294297	0.0314746	0.0213215	0.0192835	0.0339272	0.0248358	0.0194883	0.0193206	0.0230996	0.0313411	0.0473552	0.0334754
	x	13	P43652	AFAM_HUMAN	0.0914412	0.0769786	0.0784763	0.108306	0.0716487	0.0799698	0.0875542	0.0950884	0.0848295	0.0889934	0.0992112	0.0770464	0.118927	0.117417	0.107074	0.10914	0.0830893	0.0717033	0.101804	0.10075	0.141964	0.124122	0.0580039	0.0683643	0.0937397	0.0486316	0.0799082	0.0359235	0.0830902	0.105393	0.0952594	0.118067	0.0622604	0.0769293	0.0941533	0.0974373	0.091486	0.171758	0.154418	0.0800732	0.0655495	0.0834535	0.058991	0.111906	0.0947579
	x	11	P04004	VTNC_HUMAN	0.222242	0.23184	0.240474	0.29147	0.20132	0.222148	0.254572	0.29914	0.183329	0.219277	0.298193	0.222299	0.329071	0.226039	0.269474	0.277377	0.282867	0.225584	0.246138	0.235716	0.359366	0.280392	0.187686	0.184748	0.199581	0.122899	0.177804	0.0920729	0.227213	0.293291	0.216804	0.275675	0.158121	0.113297	0.248962	0.282332	0.266504	0.413325	0.324374	0.18128	0.202962	0.239757	0.289183	0.43263	0.325922
x	x	13	P02749	APOH_HUMAN	0.116182	0.130806	0.0855754	0.200215	0.146974	0.103916	0.128218	0.126512	0.0910967	0.12865	0.180516	0.133891	0.174227	0.171437	0.134833	0.163984	0.120904	0.0857193	0.127198	0.12936	0.236123	0.13611	0.0836955	0.116528	0.182811	0.0875434	0.154194	0.0358022	0.101676	0.112667	0.120916	0.17113	0.120909	0.146309	0.15064	0.053738	0.127443	0.212087	0.138472	0.0573934	0.0642317	0.124526	0.139379	0.198062	0.128166
	x	1	P01602	KV105_HUMAN	0.00300016	0.00242747	0.0017467	0.00280806	0.00236861	0.00192183	0.00192613	0.00230369	0.00182416	0.00302437	0.00294137	0.00352431	0.00104841	0.0021318	0.00249571	0.00314671	0.00525373	0.00241948	0.00334204	0.00200797	0.00562838	0.00228466	0.00214385	0.00178909	0.0019604	0.00174794	0.00175044	0.0009612	0.00343592	0.00373812	0.00143725	0.00268161	0.00127313	0.00291551	0.000233927	0.00397609	0.00278268	0.00586213	0.00387477	0.0030106	0.00164612	0.00235921	0.00362461	0.00340156	0.00294413
		1	P23284	PPIB_HUMAN	1.24551e-05	6.21711e-05	3.05505e-05	7.54568e-05	5.79517e-05	1.81906e-05	7.03635e-05	3.978e-05	9.65792e-05	5.42533e-05	9.45617e-05	7.97669e-05	2.90233e-05	0.000116627	2.95891e-05	9.43945e-05	5.90368e-05	4.02411e-05	0.000116801	8.5369e-05	5.15273e-05	3.33578e-05	1.86637e-05	0.0001505	3.812e-05	7.63742e-05	2.61203e-05	4.24267e-05	1.65231e-05	8.04207e-05	8.19467e-06	8.96859e-05	1.85037e-05	6.48886e-05	6.33048e-05	0.000148911	0.000104709	0.000213723	2.96809e-05	2.52433e-05	6.49341e-05	5.91153e-05	5.99391e-05	1.94929e-05	0.000100613
	x	14	P02787	TRFE_HUMAN	2.3434	2.46398	2.79098	2.53409	2.48706	2.33799	2.59671	2.65548	2.34368	2.78238	3.20359	2.97605	3.04221	2.34588	2.57916	3.00704	3.49896	2.40217	2.69736	2.53582	3.92432	2.49487	1.58453	2.226	1.70268	1.41404	1.90201	1.28492	2.47956	2.93562	2.46861	3.10868	1.65078	2.2326	2.18598	2.10554	2.64727	3.45244	3.51118	2.17237	2.21737	2.59526	3.06658	4.25934	2.90661
	x	2	A0A0C4DH38	HV551_HUMAN	0.0173303	0.0293556	0.0135258	0.0300434	0.0135306	0.0183737	0.0116333	0.0236912	0.0171263	0.0181824	0.0118366	0.0165375	0.018494	0.0155317	0.0209861	0.0252412	0.0134191	0.0128281	0.0141261	0.0178959	0.023702	0.0191051	0.00978048	0.010607	0.0113382	0.00893786	0.00993395	0.00980388	0.015036	0.0140842	0.00875264	0.0161435	0.00787844	0.0203123	0.0142466	0.0183563	0.0138844	0.0175615	0.0183755	0.00969727	0.0149976	0.0154312	0.0186359	0.029805	0.0168426
	x	1	P35908	K22E_HUMAN	0.00302331	0.0017873	0.00221758	0.00193988	0.00181668	0.00195706	0.0026898	0.00199782	0.00173384	0.00183402	0.00135435	0.00142779	0.00376944	0.00181141	0.00101082	8.50436e-05	0.000641823	0.00101762	0.000988608	0.00123253	9.12555e-05	0.00133971	0.00137268	5.59447e-05	0.000814633	0.000111267	0.0002183	0.000290029	0.0049401	0.00186699	0.00172944	0.00181038	0.00230441	5.73475e-05	0.00211114	0.00242872	3.59743e-05	0.0012675	0.00104354	3.11478e-05	0.00179477	0.00170754	0.000700578	0.000142015	0.000721097
	x	1	P02675	FIBB_HUMAN	0.00396779	0.00277691	0.00523061	0.00720432	0.0064219	0.000109787	0.00314754	0.00582909	0.00319379	0.00540145	0.00502147	0.00610322	0.00554445	0.00443357	0.00494694	0.00516006	0.00255331	0.00372775	0.00365214	0.00371026	0.00766545	0.00159523	0.00214585	0.00392453	0.0568559	0.0289538	0.02965	0.0103729	0.00680606	0.0063442	0.00495926	0.00831422	0.00543254	0.00854761	0.00746996	0.0019919	0.00634429	0.0114706	0.00903672	0.00543331	0.0059408	0.0061059	0.00751316	0.00133881	0.00783644
	x	9	P02766	TTHY_HUMAN	0.104222	0.141983	0.119454	0.148268	0.133425	0.148669	0.100127	0.107853	0.099011	0.121872	0.165114	0.158866	0.152055	0.0992641	0.104172	0.143836	0.0842998	0.104086	0.147621	0.129594	0.230846	0.166514	0.0866606	0.126766	0.120284	0.0608051	0.133774	0.106208	0.133723	0.125361	0.0700462	0.126276	0.0901154	0.110787	0.0960266	0.0889174	0.090066	0.180125	0.179188	0.106777	0.0740863	0.0975221	0.156712	0.280136	0.125918
	x	1	Q16610	ECM1_HUMAN	0.00272004	0.00280825	0.00328278	0.00233968	0.00148686	0.0010784	0.0018572	0.00162844	0.00208221	0.00237583	0.00225001	0.00174435	0.00308369	0.00169564	0.00207831	0.00346421	0.00542449	0.00137408	0.00296205	0.00242061	0.00196535	0.00196241	0.00133379	0.000671732	0.00278262	0.00222034	0.00333892	0.00307371	0.0018302	0.00224291	0.00258944	0.0024701	0.00255034	0.00214953	0.00180527	0.0022139	0.00143105	0.00205563	0.00320489	0.00168869	0.00229322	0.00126077	0.00173465	0.00458775	0.00164772
	x	14	P19827	ITIH1_HUMAN	0.305316	0.279397	0.353925	0.304414	0.299796	0.240632	0.315455	0.260685	0.240909	0.343744	0.333558	0.303854	0.408606	0.302811	0.2918	0.321392	0.305607	0.241041	0.291778	0.319759	0.396538	0.267642	0.203888	0.277735	0.292917	0.195133	0.319806	0.296479	0.256975	0.340538	0.25433	0.354106	0.258585	0.30371	0.299421	0.352146	0.230303	0.512171	0.273432	0.223734	0.277192	0.233333	0.330759	0.459459	0.323145
	x	11	P00736	C1R_HUMAN	0.0254567	0.0268562	0.0329758	0.03062	0.0314447	0.0215976	0.0314191	0.0291658	0.0219719	0.028001	0.0302455	0.0261865	0.02879	0.0265462	0.019185	0.0306917	0.0283678	0.0260174	0.0260501	0.0208913	0.0369863	0.0201799	0.0128465	0.0209601	0.0236459	0.00920911	0.0186752	0.0170038	0.0325033	0.0203262	0.0162399	0.0252066	0.0212834	0.016736	0.03246	0.0227252	0.0273303	0.0375767	0.0265503	0.0170941	0.0220032	0.0206879	0.0247754	0.0454576	0.0262726
	x	1	Q96IY4	CBPB2_HUMAN	0.00471554	0.00638149	0.00523903	0.000203263	0.00462002	0.00428698	0.00669077	0.00466673	0.0046995	0.00571749	0.0057619	0.00453971	0.00896798	0.00324461	0.00554858	0.00662462	0.00506525	0.00358753	0.00440295	0.00566028	0.00894522	0.00641998	0.0041704	0.00335284	0.00397056	0.00299924	0.00540848	0.00574699	0.00479591	0.00651115	0.00179866	0.00519109	0.00411744	0.0053799	0.00484808	0.00403771	0.00498281	0.000115726	0.00388783	0.00496026	0.00513479	0.00568102	0.00615686	0.00585467	0.00130856
	x	14	P02751	FINC_HUMAN	0.137644	0.103236	0.179068	0.163243	0.123754	0.0801878	0.103833	0.154746	0.0937354	0.112504	0.155728	0.101179	0.193103	0.168371	0.1821	0.174407	0.202367	0.116017	0.159316	0.160158	0.144568	0.147065	0.0942116	0.0751078	0.166249	0.150879	0.19196	0.188077	0.128939	0.159644	0.127099	0.145984	0.13065	0.0895398	0.135697	0.145295	0.111078	0.204551	0.192551	0.145923	0.160709	0.12387	0.138669	0.221402	0.114079
	x	10	P0DOX5	IGG1_HUMAN	1.25494	1.4437	1.12379	1.26158	1.38932	0.977455	1.30129	1.33497	1.2585	1.60439	1.31642	0.977486	0.874673	1.45631	1.23737	1.61535	1.41085	1.06227	1.46101	0.848253	3.31188	1.26008	0.964464	1.14844	1.4987	0.987368	1.02215	0.69394	1.22707	1.48218	1.0412	1.56241	1.11105	1.49233	1.17093	1.09205	0.738231	1.55188	1.42547	1.28956	1.55013	0.934387	0.630896	1.63442	1.20879
x	x	1	A0A0J9YXX1	HV5X1_HUMAN	0.000376933	0.0120938	0.0124188	0.00572057	0.00261784	0.00583138	0.00624238	0.00098328	0.00856871	0.00111871	0.00103806	0.00054299	0.00795643	0.00621692	0.00155687	0.0110419	0.00152717	0.00602902	0.00812211	0.00550072	0.0357439	0.0079851	0.00535099	0.000612996	0.00638645	9.7152e-05	0.00019469	0.00239289	0.0118704	0.0115969	0.00416303	0.0131441	0.00109419	0.00226898	0.0064571	0.0398883	0.00289372	0.00181733	0.00676543	0.00101663	0.00724941	0.000751769	0.00482914	0.00485325	0.0020693
	x	5	P01871	IGHM_HUMAN	0.0636204	0.104876	0.070558	0.0998541	0.132309	0.0670118	0.0898094	0.0808609	0.133771	0.0887417	0.123883	0.132269	0.0714172	0.0634579	0.106965	0.114506	0.0971535	0.0419338	0.138541	0.0828833	0.0734403	0.0494014	0.0345256	0.0344233	0.105931	0.0654265	0.0422902	0.016771	0.111221	0.0875699	0.0554485	0.0118358	0.0166349	0.13616	0.0694566	0.188648	0.105505	0.115428	0.128681	0.0805092	0.0678421	0.107739	0.110668	0.1007	0.155267
	x	5	P07996	TSP1_HUMAN	0.00605604	0.0172346	0.0217048	0.02027	0.0221291	0.00927366	0.0105784	0.0182189	0.0132607	0.0266409	0.0252951	0.0196635	0.0321567	0.0181274	0.0205999	0.0072199	0.0101914	0.0133436	0.00583422	0.0173743	0.0404338	0.0178452	0.0084838	0.0153672	0.0133712	0.00116039	0.00131228	0.00137884	0.00821724	0.00470027	0.00425931	0.00607555	0.00596229	0.0113986	0.024431	0.0256183	0.00983536	0.021575	0.0193067	0.00660462	0.00826938	0.0134987	0.0127487	0.0117417	0.0223298
	x	1	A0A0B4J1U7	HV601_HUMAN	0.0133217	0.00672899	0.00952034	0.0193351	0.0618914	0.0211318	0.0610893	0.0774833	0.0109289	0.0237041	0.0634509	0.0479349	0.00946003	0.0116477	0.0398692	0.00881837	0.0589251	0.0316423	0.0125233	0.0350609	0.0245948	0.0557146	0.0576009	0.0526037	0.0424156	0.0101216	0.0215289	0.00791383	0.0233926	0.0165855	0.0123478	0.0213205	0.00720649	0.0688765	0.0164524	0.160216	0.0191477	0.0403198	0.0741453	0.0361953	0.0126267	0.0066808	0.0231087	0.0364897	0.0501391
	x	3	A0A075B6Q5	HV364_HUMAN	0.00848424	0.0126713	0.00813492	0.0151314	0.0183628	0.0177786	0.0111035	0.00889983	0.0147462	0.0071944	0.0166383	0.0172013	0.0124895	0.0130482	0.0161641	0.0121739	0.0143547	0.0135567	0.0161506	0.0131979	0.0159984	0.0131287	0.0101774	0.00822671	0.00936278	0.00590539	0.00875261	0.00564616	0.00813804	0.010808	0.00685028	0.0156218	0.00788226	0.0181105	0.013683	0.0146174	0.018391	0.0160218	0.0173991	0.0110753	0.00632884	0.0104162	0.011659	0.0107696	0.0101413
x	x	1	P01743	HV146_HUMAN	0.00240433	0.00379924	0.00317261	0.00346045	0.00263188	0.00418943	0.00273388	0.00257537	0.00319849	0.00239514	0.00239194	0.00264	0.00782523	0.00313276	0.00349604	0.00355952	0.00373402	0.00296665	0.00376299	0.00341263	0.00656365	0.00271076	0.00411807	0.0026457	0.00321553	0.000342682	0.00205634	0.000458652	0.00398665	0.00442106	0.00273314	0.00302911	0.00148806	0.00452993	0.00236491	0.0030074	0.00226484	0.00391805	0.00786642	0.00176214	0.00314515	0.00414244	0.00588837	0.00828093	0.000754307
	x	4	P02745	C1QA_HUMAN	0.0137583	0.0170523	0.0118157	0.0179727	0.0129153	0.0117595	0.0154907	0.015365	0.00878819	0.0140672	0.0181188	0.0143049	0.0214929	0.0132541	0.00620441	0.0140817	0.0186395	0.0129876	0.0158061	0.0113454	0.0180882	0.0110115	0.0065949	0.00973646	0.0156694	0.00995402	0.0122664	0.00973982	0.0150885	0.0153475	0.00821998	0.0147682	0.00994486	0.01646	0.0128491	0.0122779	0.0148683	0.021935	0.0209707	0.0139613	0.0156693	0.0127601	0.0162144	0.0234402	0.01747
	x	13	P04217	A1BG_HUMAN	0.251937	0.382593	0.356862	0.439799	0.342692	0.252824	0.360312	0.286331	0.266596	0.376385	0.362811	0.279222	0.446391	0.353666	0.354718	0.442719	0.422636	0.327548	0.289508	0.295671	0.617104	0.285172	0.171369	0.246047	0.247236	0.175226	0.251535	0.190216	0.296828	0.33679	0.264201	0.373363	0.218745	0.323084	0.365266	0.334868	0.283366	0.434155	0.298857	0.212818	0.255126	0.257882	0.336464	0.483654	0.382763
	x	5	P05154	IPSP_HUMAN	0.0119639	0.0179581	0.0130343	0.0143296	0.0099483	0.010811	0.0175942	0.0134427	0.0126625	0.0172356	0.0183925	0.0110675	0.0172359	0.017682	0.0140049	0.0200849	0.00941278	0.0141079	0.0132141	0.0158361	0.021345	0.0165301	0.0100635	0.012364	0.00802917	0.00396884	0.00662788	0.00580261	0.0120581	0.011884	0.0114251	0.015004	0.0105307	0.0130015	0.0087921	0.0159299	0.0119287	0.0202261	0.0171524	0.00766229	0.0125519	0.0141868	0.0134909	0.0226393	0.0156963
		1	P11142	HSP7C_HUMAN	0.00111529	0.00130646	0.00100842	0.00198091	0.0014397	0.000285563	0.00221965	0.00196935	0.00112676	0.00110425	0.0022549	0.00108922	0.00147654	0.00133471	0.000947061	0.0014323	0.00252806	0.000978393	0.00124031	0.00167768	0.00463593	0.00112461	0.000589372	0.000683574	0.00235728	0.0014199	0.000100629	0.000422512	0.0016299	0.000583087	0.000523334	0.00285841	0.000251402	0.00178107	0.000137396	0.00279958	0.000386109	0.00318175	0.00289264	0.00177686	0.00145938	0.00152867	0.00210219	0.0030845	0.00254915
	x	15	P04196	HRG_HUMAN	0.189747	0.203192	0.227709	0.215654	0.166858	0.207779	0.173246	0.208474	0.128623	0.215359	0.1741	0.182702	0.223208	0.268493	0.155945	0.30391	0.271406	0.165331	0.209537	0.325492	0.300728	0.142694	0.105549	0.141253	0.158798	0.124609	0.176346	0.121466	0.101626	0.252179	0.154993	0.277861	0.120397	0.178463	0.188479	0.239152	0.161815	0.367311	0.221133	0.183437	0.181504	0.210813	0.284866	0.459675	0.198915
	x	11	P08697	A2AP_HUMAN	0.0484608	0.0383427	0.0354495	0.0490602	0.0348563	0.0301736	0.0444337	0.0465767	0.0316738	0.0386577	0.0537348	0.0485845	0.0624842	0.0384263	0.0500976	0.0749075	0.0572265	0.0389868	0.0494212	0.0481332	0.0711518	0.0375506	0.0302828	0.0341628	0.0661451	0.0461698	0.0804146	0.0993269	0.0456204	0.0683167	0.0462091	0.0751733	0.0419911	0.0472142	0.0466478	0.0520515	0.0428125	0.0589696	0.0571211	0.0442368	0.0379062	0.0391582	0.0475786	0.0637897	0.0540287
	x	6	O75882	ATRN_HUMAN	0.00721458	0.0124088	0.0131141	0.00912464	0.0113051	0.00870591	0.00962953	0.0083011	0.00720787	0.0117005	0.0158498	0.00834212	0.00982116	0.0114618	0.0113199	0.0177911	0.0117996	0.00464368	0.0104914	0.0105862	0.0134062	0.011451	0.00581513	0.00492877	0.00567132	0.00497825	0.00540152	0.00602413	0.0111794	0.0141849	0.00943361	0.00797783	0.0023843	0.0112903	0.00889517	0.011494	0.00731591	0.0125983	0.0140445	0.00576226	0.00780553	0.0108115	0.0110698	0.0104907	0.00946097
		1	P08572	CO4A2_HUMAN	0.00443399	0.00509974	0.0040578	0.00575514	0.00600911	0.00512304	0.00487081	0.00478179	0.00393848	0.00403977	0.00472636	0.00427028	0.00477538	0.00429295	0.000148644	0.00451097	0.00447152	0.00394168	0.00443739	0.003537	0.00751165	0.00389396	0.00267103	0.00281478	0.0046928	0.00299363	0.00472503	0.00146268	0.00596376	0.00624076	0.00528619	0.00673353	0.00381842	0.00551588	0.00563023	0.00490634	0.000127052	0.0082326	0.00680028	0.0058227	0.00502242	0.00494629	0.00610155	0.00804198	0.0052116
	x	15	P01042	KNG1_HUMAN	0.173884	0.189938	0.197038	0.194653	0.185638	0.170115	0.241059	0.196188	0.16848	0.231469	0.230984	0.200412	0.228653	0.207833	0.212273	0.244575	0.211464	0.178334	0.179508	0.172504	0.352254	0.208993	0.132108	0.162365	0.147515	0.103771	0.137205	0.100949	0.21524	0.195641	0.139858	0.206707	0.125904	0.194174	0.178666	0.160383	0.176673	0.278376	0.209589	0.139389	0.172377	0.193709	0.208936	0.327289	0.22884
	x	2	O95445	APOM_HUMAN	0.00625925	0.00314058	0.00634489	0.00660956	0.00764559	0.00290953	0.0061837	0.00687616	0.00750179	0.00944644	0.0154789	0.00953731	0.0117317	0.00769233	0.00626267	0.00966542	0.00773787	0.00509892	0.00840743	0.0054809	0.0122418	0.007997	0.00596707	0.0060056	0.00469779	0.00139236	0.00355645	0.00097728	0.00884147	0.00637272	0.00492479	0.00718592	0.00385897	0.00721169	0.00629541	0.00859792	0.00425485	0.00855167	0.00848445	0.00567377	0.00423	0.00490341	0.00746837	0.0034251	0.00878615
	x	6	P51884	LUM_HUMAN	0.0190822	0.0281275	0.032321	0.0295176	0.0314996	0.020196	0.0300194	0.0300477	0.0208028	0.0307625	0.0243745	0.0210311	0.0281329	0.0383075	0.028609	0.0288314	0.0408077	0.0273548	0.0296561	0.0330462	0.0456812	0.0184414	0.0187152	0.0183374	0.0181418	0.0170481	0.0204143	0.0260309	0.0238629	0.0321643	0.0234429	0.0226024	0.0210206	0.0231088	0.0202646	0.0251042	0.0187475	0.0500458	0.0292825	0.019024	0.0254384	0.0252368	0.0226314	0.0362303	0.0256772
	x	3	P08519	APOA_HUMAN	0.00438742	0.00109853	0.0148602	0.0306353	0.00651556	0.000741718	0.0140515	0.00252981	0.00253315	0.00353901	0.00322834	0.00907992	0.00245402	0.000552871	0.000424	0.00224325	0.0219754	0.00247503	0.00955937	0.00601786	0.0139254	0.000622758	0.00189739	0.01447	0.00767708	0.000939836	0.000496963	0.00146641	0.0177145	0.0177473	0.00165661	0.00662577	0.000504512	0.00263636	0.00640756	0.00109194	0.00327171	0.00286036	0.00525651	0.00151737	0.00333681	0.00267448	0.00687151	0.0197277	0.00974648
		2	P06276	CHLE_HUMAN	0.00153618	0.00321461	0.00384932	0.00445478	0.00416578	0.00419883	0.00156564	0.00431938	0.00386673	0.00182146	0.00486553	0.00181674	0.00224553	0.00406906	0.00324373	0.00656077	0.00350517	0.00228127	0.00394152	0.00330255	0.00591805	0.00606222	0.00251531	0.00145764	0.00223126	0.000853766	0.00275785	0.000877477	0.00280498	0.00504196	0.00186377	0.004433	0.00209757	0.00263505	0.00290025	0.00372047	0.00315537	0.00258748	0.00407774	0.00314242	0.0031026	0.00335515	0.00440229	0.00667618	0.00396724
	x	2	P0DOX3	IGD_HUMAN	0.00142021	0.00111287	0.00245526	0.007753	0.00442852	0.00703824	0.00208892	0.00386214	0.00194206	0.000926603	0.00330245	0.000690545	0.000433623	0.00178618	0.000574489	0.00214532	0.00929903	0.00140412	0.000443866	0.000256165	0.0259599	0.00554105	0.00289374	0.00109376	0.000281726	0.000586904	0.00441509	0.000505009	0.000625543	0.00265643	0.00500942	0.001132	0.00244354	0.00129131	0.00206697	0.00130468	0.000868171	0.00171054	0.00759961	0.00331983	0.000843867	0.000878481	0.00215839	0.00164063	0.000760959
[truncated: 18 more columns]
